# Supplementary material for: ITRAQ-based quantitative proteomic analysis of japonica rice seedling during cold stress
Source: Breed Sci. 2022 Feb 2;72(2):150–68. doi: 10.1270/jsbbs.21081 (PMC9522529; doi:10.1270/jsbbs.21081)
Supplement: Supplementary file 1 — Supplemental Table 1 [file 72_150_s1.xlsx]

## Sheet: Sheet1
Supplemental Table 1. Primer information used for Q-PCR
Primer Name	Sequence (5′-3′)
RT-Q0JN91-F	ATGGAGAGGGTTGCATCGAG
RT-Q0JN91-R	CTTCTTCTCGTCCGCCCTC
RT-Q2R8Z8-F	CTTGGGTGCTGGGATGATG
RT-Q2R8Z8-R	TCGACTTCGAGCAGTACAGATTCT
RT-Q10HD0-F	ATGTTCTCCATGTTCGGCTTCTT
RT-Q10HD0-R	CGAAGTTGGTGGCGTATGC
RT-Q9FXT4-F	AAGGCTGTGGTGCTCTGGAA
RT-Q9FXT4-R	AGCCCGATGTTCGACCAA
RT-Q6AVZ8-F	GTCACCTTCAACTCCGATTGG
RT-Q6AVZ8-R	AATGGCAGCTTGCTGAGCTT
RT-Q7XUK3-F	AAGCTCATGGGCTGCTACGT
RT-Q7XUK3-R	CGCTCAGGTCACTCTCCTTCTT
RT-Q0JM38-F	CAACAGCAGCTAGACCCTCACTT
RT-Q0JM38-R	ACGATAGATGCCACGATTTGC
RT-Q6YUR8-F	CGCGACTGCCACAAGTGAT
RT-Q6YUR8-R	GCTCTCCATGTGACCCAGATC
RT-Q69JX7-F	GTGCTCTTCCATCCGTTCCA
RT-Q69JX7-R	TTTCAGTGGGCATCACGATGT
RT-Q6K6Q1-F	CCAGCTTGGACTATGGGTTCA
RT-Q6K6Q1-R	CGCTCTGGACATGGTTGGT
RT-Q6ZH84-F	CTGCTTTTGTGCCTGTCTTTGA
RT-Q6ZH84-R	AACAGACGCAGGTGCATTACC
RT-Q7XVP0-F	ACGGATTGCCTGGCTTCAG
RT-Q7XVP0-R	TGCCATCCTCGAAGAACATCT
RT-Q6ZFJ3-F	ATCGACCTCGCTGCAAAAGA
RT-Q6ZFJ3-R	CACATTCCATTGCTCCGACTT
RT-A0A0P0WP33-F	GTCGCAGGATTCCTTTTGCA
RT-A0A0P0WP33-R	ATGGGCGTTTAGGGCTTGA
RT-A0A0P0Y5F2-F	GCAGGGATGACAGTGAAAGTGA
RT-A0A0P0Y5F2-R	GCACCTGAAAATCCTTGTTCGT
RT-B9F813-F	CCTCTTGATGGGTCCAGCAT
RT-B9F813-R	CACCAGGCCAGACACCAAAT
RT-P41344-F	TGCGTCAAGAGGCTCGTTT
RT-P41344-R	CACAGAGGAAGTTGGAGCAGACT
RT-Q06967-F	ATGCAACTTCTTCGTGACAATCTG
RT-Q06967-R	TGATCTCGTCACCACCATCCT
RT-Q6YU90-F	TCCACGCGCCTTGAGAA
RT-Q6YU90-R	TCACAGGCTGCTCTCCGTTT
RT-Q10RP0-F	GACCTGAGCTGCTTACCATGTG
RT-Q10RP0-R	TGCCTAGCCTTGTCAAAAATCTC
RT-Q2QMX9-F	GCGAAAGAGAGTGCCGATGT
RT-Q2QMX9-R	CCCATTTGGCAACAGTAACAATT
RT-Q53N83-F	CGCTGCTGAAGGTGAAGGA
RT-Q53N83-R	TGGATGAAGAACCCCAGCAT
RT-Q5ZCK5-F	CTCCGTCTTGGCCTTGTCA
RT-Q5ZCK5-R	GGGTTCGAGGAGTTCAAGAAGAT
RT-Q6YT73-F	CTGTTTCGCCCACGCATACT
RT-Q6YT73-R	TCTTGAACCCCAGGACTGTTG
RT-A0A0N7KH91-F	GCCGAACCCGCCAAAG
RT-A0A0N7KH91-R	TCCTTGGGCTTGCTCTTCTC
