# Supplementary material for: ITRAQ-based quantitative proteomic analysis of japonica rice seedling during cold stress
Source: Breed Sci. 2022 Feb 2;72(2):150–68. doi: 10.1270/jsbbs.21081 (PMC9522529; doi:10.1270/jsbbs.21081)
Supplement: Supplementary file 2 — Supplemental Table 2 [file 72_150_s2.xlsx]

## Sheet: Sheet1
Supplemental Table 2. Proteins identified by ITRAQ-based quantitative proteomic analysis
Protein ID	Description	Sum of Peptides(95%)
Q69RJ0	Ferredoxin-dependent glutamate synthase, chloroplastic OS=Oryza sativa subsp. japonica OX=39947 GN=GLU PE=2 SV=2	93
P0C512	Ribulose bisphosphate carboxylase large chain OS=Oryza sativa subsp. japonica OX=39947 GN=rbcL PE=1 SV=1	73
P93431	Ribulose bisphosphate carboxylase/oxygenase activase, chloroplastic OS=Oryza sativa subsp. japonica OX=39947 GN=RCA PE=1 SV=2	68
Q7F9I1	Chaperone protein ClpC1, chloroplastic OS=Oryza sativa subsp. japonica OX=39947 GN=CLPC1 PE=2 SV=2	68
Q2QVG9	Chaperone protein ClpC2, chloroplastic OS=Oryza sativa subsp. japonica OX=39947 GN=CLPC2 PE=2 SV=2	66
A0A0P0Y677	Os11g0707000 protein (Fragment) OS=Oryza sativa subsp. japonica OX=39947 GN=Os11g0707000 PE=4 SV=1	64
P31924	Sucrose synthase 1 OS=Oryza sativa subsp. japonica OX=39947 GN=SUS1 PE=1 SV=1	63
Q53NM9	DnaK-type molecular chaperone hsp70-rice OS=Oryza sativa subsp. japonica OX=39947 GN=Os11g0703900 PE=3 SV=1	58
Q9LWT6	Os06g0114000 protein OS=Oryza sativa subsp. japonica OX=39947 GN=Os06g0114000 PE=2 SV=1	57
P12085	ATP synthase subunit beta, chloroplastic OS=Oryza sativa subsp. japonica OX=39947 GN=atpB PE=1 SV=2	57
Q2RBN7	Clathrin heavy chain 1 OS=Oryza sativa subsp. japonica OX=39947 GN=Os11g0104900 PE=3 SV=1	55
Q10NA9	70 kDa heat shock protein OS=Oryza sativa subsp. japonica OX=39947 GN=Os03g0276500 PE=2 SV=1	54
Q0DEU8	Os06g0133800 protein (Fragment) OS=Oryza sativa subsp. japonica OX=39947 GN=Os06g0133800 PE=4 SV=1	52
Q84TA1	Heat shock cognate 70 kDa protein 2, putative, expressed OS=Oryza sativa subsp. japonica OX=39947 GN=OJ1754_E06.25 PE=2 SV=1	51
Q5VR43	Os01g0180300 protein OS=Oryza sativa subsp. japonica OX=39947 GN=Os01g0180300 PE=2 SV=1	51
Q10D68	Serine hydroxymethyltransferase OS=Oryza sativa subsp. japonica OX=39947 GN=Os03g0738400 PE=2 SV=1	50
B9FK36	Acetyl-CoA carboxylase 2 OS=Oryza sativa subsp. japonica OX=39947 GN=ACC2 PE=3 SV=2	49
P30298	Sucrose synthase 2 OS=Oryza sativa subsp. japonica OX=39947 GN=SUS2 PE=1 SV=2	48
Q7X8A1	Glyceraldehyde-3-phosphate dehydrogenase OS=Oryza sativa subsp. japonica OX=39947 GN=Os04g0459500 PE=2 SV=1	48
Q943K7	70 kDa heat shock protein OS=Oryza sativa subsp. japonica OX=39947 GN=Os01g0840100 PE=2 SV=1	48
Q9SNK3	Glyceraldehyde-3-phosphate dehydrogenase OS=Oryza sativa subsp. japonica OX=39947 GN=OJ1528D07.7 PE=3 SV=1	48
Q69UU3	Os07g0108300 protein OS=Oryza sativa subsp. japonica OX=39947 GN=P0585H11.115 PE=2 SV=1	48
Q40677	Fructose-bisphosphate aldolase, chloroplastic OS=Oryza sativa subsp. japonica OX=39947 GN=ALDP PE=1 SV=2	47
Q6H4L2	Elongation factor 2 OS=Oryza sativa subsp. japonica OX=39947 GN=Os02g0519900 PE=2 SV=1	47
Q6L509	Os05g0460000 protein OS=Oryza sativa subsp. japonica OX=39947 GN=Os05g0460000 PE=2 SV=1	47
Q7XTK1	Elongation factor OS=Oryza sativa subsp. japonica OX=39947 GN=Os04g0118400 PE=2 SV=2	46
P14717	Phenylalanine ammonia-lyase OS=Oryza sativa subsp. japonica OX=39947 GN=PAL PE=1 SV=2	44
A0A0P0YAL3	Phenylalanine ammonia-lyase OS=Oryza sativa subsp. japonica OX=39947 GN=Os12g0520200 PE=3 SV=1	43
P45960	Tubulin beta-4 chain OS=Oryza sativa subsp. japonica OX=39947 GN=TUBB4 PE=2 SV=1	43
Q7XPY2	Plasma membrane ATPase OS=Oryza sativa subsp. japonica OX=39947 GN=Os04g0656100 PE=2 SV=1	43
Q43594	Tubulin beta-1 chain OS=Oryza sativa subsp. japonica OX=39947 GN=TUBB1 PE=2 SV=2	43
Q6YU90	Os02g0101500 protein OS=Oryza sativa subsp. japonica OX=39947 GN=B1370C05.18-1 PE=2 SV=1	42
P46265	Tubulin beta-5 chain OS=Oryza sativa subsp. japonica OX=39947 GN=TUBB5 PE=1 SV=1	42
Q10CE4	Peroxisomal (S)-2-hydroxy-acid oxidase GLO1 OS=Oryza sativa subsp. japonica OX=39947 GN=GLO1 PE=1 SV=1	41
Q0J4P2	Heat shock protein 81-1 OS=Oryza sativa subsp. japonica OX=39947 GN=HSP81-1 PE=3 SV=2	41
A0A0P0WP33	Phosphoglycerate kinase OS=Oryza sativa subsp. japonica OX=39947 GN=Os05g0496200 PE=3 SV=1	41
Q2QLY4	5-methyltetrahydropteroyltriglutamate--homocysteine methyltransferase 2 OS=Oryza sativa subsp. japonica OX=39947 GN=Os12g0624000 PE=2 SV=1	41
Q40665	Tubulin beta-3 chain OS=Oryza sativa subsp. japonica OX=39947 GN=TUBB3 PE=2 SV=2	41
A0A0P0WKD6	Os05g0291700 protein OS=Oryza sativa subsp. japonica OX=39947 GN=Os05g0291700 PE=4 SV=1	41
Q8H4V1	Os08g0366000 protein OS=Oryza sativa subsp. japonica OX=39947 GN=OJ1484_G09.129-1 PE=2 SV=1	41
Q6ZI53	Elongation factor Tu OS=Oryza sativa subsp. japonica OX=39947 GN=OJ1126_D09.31-1 PE=2 SV=1	41
P37832	Tubulin beta-7 chain OS=Oryza sativa subsp. japonica OX=39947 GN=TUBB7 PE=2 SV=2	40
Q2QLY5	5-methyltetrahydropteroyltriglutamate--homocysteine methyltransferase 1 OS=Oryza sativa subsp. japonica OX=39947 GN=Os12g0623900 PE=2 SV=1	40
Q07078	Heat shock protein 81-3 OS=Oryza sativa subsp. japonica OX=39947 GN=HSP81-3 PE=1 SV=2	40
Q2QU06	60 kDa chaperonin alpha subunit OS=Oryza sativa subsp. japonica OX=39947 GN=Os12g0277500 PE=2 SV=1	40
Q8H7U1	Tubulin beta-2 chain OS=Oryza sativa subsp. japonica OX=39947 GN=TUBB2 PE=2 SV=1	40
Q76FS3	Tubulin beta-6 chain OS=Oryza sativa subsp. japonica OX=39947 GN=TUBB6 PE=2 SV=1	39
Q69QQ6	Heat shock protein 81-2 OS=Oryza sativa subsp. japonica OX=39947 GN=HSP81-2 PE=2 SV=1	39
Q10RP0	Cell division cycle protein 48, putative, expressed OS=Oryza sativa subsp. japonica OX=39947 GN=LOC_Os03g05730 PE=2 SV=1	39
Q6YZX6	Putative aconitate hydratase, cytoplasmic OS=Oryza sativa subsp. japonica OX=39947 GN=Os08g0191100 PE=3 SV=1	39
Q6AVA8	Pyruvate, phosphate dikinase 1, chloroplastic OS=Oryza sativa subsp. japonica OX=39947 GN=PPDK1 PE=1 SV=1	39
Q6Z7B0	Heat shock 70 kDa protein BIP1 OS=Oryza sativa subsp. japonica OX=39947 GN=BIP1 PE=1 SV=1	39
Q01859	ATP synthase subunit beta, mitochondrial OS=Oryza sativa subsp. japonica OX=39947 GN=ATPB PE=1 SV=2	38
B9F813	Os04g0234600 protein OS=Oryza sativa subsp. japonica OX=39947 GN=Os04g0234600 PE=3 SV=1	38
Q6YT73	Peroxisomal (S)-2-hydroxy-acid oxidase GLO5 OS=Oryza sativa subsp. japonica OX=39947 GN=GLO5 PE=2 SV=1	38
Q6Z7L1	Os02g0774300 protein OS=Oryza sativa subsp. japonica OX=39947 GN=Os02g0774300 PE=3 SV=1	38
Q8H903	60 kDa chaperonin OS=Oryza sativa subsp. japonica OX=39947 GN=Os10g0462900 PE=2 SV=1	37
Q0JKB4	ATP synthase subunit beta OS=Oryza sativa subsp. japonica OX=39947 GN=Os01g0685800 PE=3 SV=1	37
Q943W1	Os01g0501800 protein OS=Oryza sativa subsp. japonica OX=39947 GN=Os01g0501800 PE=2 SV=1	36
Q7XPR2	Aminomethyltransferase OS=Oryza sativa subsp. japonica OX=39947 GN=Os04g0623800 PE=3 SV=2	36
P0C2Z6	ATP synthase subunit alpha, chloroplastic OS=Oryza sativa subsp. japonica OX=39947 GN=atpA PE=3 SV=1	36
Q2QV45	70 kDa heat shock protein OS=Oryza sativa subsp. japonica OX=39947 GN=LOC_Os12g14070 PE=2 SV=1	36
Q655S1	ATP-dependent zinc metalloprotease FTSH 2, chloroplastic OS=Oryza sativa subsp. japonica OX=39947 GN=FTSH2 PE=3 SV=1	35
Q9AUR8	Coatomer subunit alpha-1 OS=Oryza sativa subsp. japonica OX=39947 GN=Os03g0711400 PE=2 SV=1	35
Q93X08	UTP--glucose-1-phosphate uridylyltransferase OS=Oryza sativa subsp. japonica OX=39947 GN=UGP PE=2 SV=1	35
Q7XZW5	Malate dehydrogenase OS=Oryza sativa subsp. japonica OX=39947 GN=Os03g0773800 PE=2 SV=1	34
Q5Z974	ATP-dependent zinc metalloprotease FTSH 1, chloroplastic OS=Oryza sativa subsp. japonica OX=39947 GN=FTSH1 PE=2 SV=1	34
Q10S34	Aconitate hydratase OS=Oryza sativa subsp. japonica OX=39947 GN=Os03g0136900 PE=3 SV=1	34
Q7FAH2	Glyceraldehyde-3-phosphate dehydrogenase 2, cytosolic OS=Oryza sativa subsp. japonica OX=39947 GN=GAPC2 PE=1 SV=1	34
Q53M52	Tubulin alpha-2 chain OS=Oryza sativa subsp. japonica OX=39947 GN=TUBA PE=2 SV=1	33
Q42971	Enolase OS=Oryza sativa subsp. japonica OX=39947 GN=ENO1 PE=1 SV=2	33
P0C389	Cytochrome f OS=Oryza sativa subsp. japonica OX=39947 GN=petA PE=3 SV=1	33
Q0DJB9	Os05g0303000 protein (Fragment) OS=Oryza sativa subsp. japonica OX=39947 GN=Os05g0303000 PE=3 SV=1	33
Q6K9T1	Oligopeptidase A-like OS=Oryza sativa subsp. japonica OX=39947 GN=Os02g0830100 PE=2 SV=1	33
A0A0P0XWA7	Os10g0492000 protein (Fragment) OS=Oryza sativa subsp. japonica OX=39947 GN=Os10g0492000 PE=4 SV=1	33
Q6Z6L4	Aminopeptidase M1-A OS=Oryza sativa subsp. japonica OX=39947 GN=Os02g0218200 PE=2 SV=1	33
Q9ASP4	Dihydrolipoyl dehydrogenase OS=Oryza sativa subsp. japonica OX=39947 GN=Os01g0328700 PE=3 SV=1	33
Q9AUQ4	Os03g0712700 protein OS=Oryza sativa subsp. japonica OX=39947 GN=OSJNBb0033N16.5 PE=2 SV=1	32
Q2R3E0	Alpha-mannosidase OS=Oryza sativa subsp. japonica OX=39947 GN=Os11g0525600 PE=2 SV=1	32
Q9AQZ5	70 kDa heat shock protein OS=Oryza sativa subsp. japonica OX=39947 GN=Os01g0180800 PE=2 SV=1	32
Q76FS2	Tubulin beta-8 chain OS=Oryza sativa subsp. japonica OX=39947 GN=TUBB8 PE=2 SV=1	32
Q2QP54	Elongation factor Ts, mitochondrial OS=Oryza sativa subsp. japonica OX=39947 GN=EFTS PE=3 SV=1	32
Q8S6N5	Acetyl-CoA carboxylase 1 OS=Oryza sativa subsp. japonica OX=39947 GN=ACC1 PE=3 SV=1	32
Q651T8	Os06g0662000 protein OS=Oryza sativa subsp. japonica OX=39947 GN=Os06g0662000 PE=3 SV=1	32
Q2QSR7	Os12g0420200 protein OS=Oryza sativa subsp. japonica OX=39947 GN=Os12g0420200 PE=4 SV=2	32
Q5JNB0	Cysteine synthase OS=Oryza sativa subsp. japonica OX=39947 GN=Os01g0978100 PE=2 SV=1	32
Q5QNA5	Os01g0208700 protein OS=Oryza sativa subsp. japonica OX=39947 GN=Os01g0208700 PE=2 SV=1	31
Q10RW9	Chaperonin CPN60-1, mitochondrial, putative, expressed OS=Oryza sativa subsp. japonica OX=39947 GN=Os03g0143400 PE=2 SV=1	31
P0C367	Photosystem II CP43 reaction center protein OS=Oryza sativa subsp. japonica OX=39947 GN=psbC PE=3 SV=1	31
Q69V57	Fructose-bisphosphate aldolase OS=Oryza sativa subsp. japonica OX=39947 GN=Os06g0608700 PE=2 SV=1	31
Q0IWS0	Os10g0492300 protein OS=Oryza sativa subsp. japonica OX=39947 GN=Os10g0492300 PE=4 SV=1	31
Q6EUD7	Os02g0244700 protein OS=Oryza sativa subsp. japonica OX=39947 GN=Os02g0244700 PE=2 SV=1	31
P0C522	ATP synthase subunit alpha, mitochondrial OS=Oryza sativa subsp. japonica OX=39947 GN=ATPA PE=1 SV=1	31
Q6K9N6	Succinate--CoA ligase [ADP-forming] subunit beta, mitochondrial OS=Oryza sativa subsp. japonica OX=39947 GN=Os02g0621700 PE=1 SV=1	31
Q75GI3	Tubulin alpha chain OS=Oryza sativa subsp. japonica OX=39947 GN=TubA PE=2 SV=1	31
Q6ZLB8	Os07g0180900 protein OS=Oryza sativa subsp. japonica OX=39947 GN=Os07g0180900 PE=2 SV=1	31
A0A0P0Y1Y5	Adenosylhomocysteinase (Fragment) OS=Oryza sativa subsp. japonica OX=39947 GN=Os11g0455500 PE=3 SV=1	30
P41344	Ferredoxin--NADP reductase, leaf isozyme 1, chloroplastic OS=Oryza sativa subsp. japonica OX=39947 GN=LFNR1 PE=1 SV=1	30
Q0J1E1	Os09g0446800 protein OS=Oryza sativa subsp. japonica OX=39947 GN=Os09g0446800 PE=3 SV=1	30
A0A0P0WYZ5	Os06g0611900 protein (Fragment) OS=Oryza sativa subsp. japonica OX=39947 GN=Os06g0611900 PE=4 SV=1	30
Q5Z9N8	90 kDa heat shock protein OS=Oryza sativa subsp. japonica OX=39947 GN=Os06g0716700 PE=2 SV=1	30
Q6K5G8	Glyceraldehyde-3-phosphate dehydrogenase 3, cytosolic OS=Oryza sativa subsp. japonica OX=39947 GN=GAPC3 PE=2 SV=1	30
B9EXM2	Carbamoyl-phosphate synthase large chain, chloroplastic OS=Oryza sativa subsp. japonica OX=39947 GN=CARB PE=2 SV=1	29
Q6ZFI6	Os08g0502700 protein OS=Oryza sativa subsp. japonica OX=39947 GN=Os08g0502700 PE=2 SV=1	29
O64937	Elongation factor 1-alpha OS=Oryza sativa subsp. japonica OX=39947 GN=REFA1 PE=2 SV=2	29
P28752	Tubulin alpha-1 chain OS=Oryza sativa subsp. japonica OX=39947 GN=TUBA1 PE=1 SV=1	29
Q6ZFJ3	Ferredoxin--NADP reductase, leaf isozyme 2, chloroplastic OS=Oryza sativa subsp. japonica OX=39947 GN=LFNR2 PE=1 SV=1	29
Q84NW1	Os07g0513000 protein OS=Oryza sativa subsp. japonica OX=39947 GN=P0580A11.134 PE=2 SV=1	29
A3C6D7	Actin-2 OS=Oryza sativa subsp. japonica OX=39947 GN=ACT2 PE=2 SV=1	29
Q0J3D9	Coatomer subunit alpha-3 OS=Oryza sativa subsp. japonica OX=39947 GN=Os09g0127800 PE=2 SV=1	29
Q10A14	Alanine--tRNA ligase OS=Oryza sativa subsp. japonica OX=39947 GN=LOC_Os10g10244 PE=2 SV=1	28
P18566	Ribulose bisphosphate carboxylase small chain A, chloroplastic OS=Oryza sativa subsp. japonica OX=39947 GN=RBCS-A PE=2 SV=2	28
Q5TKJ2	Os05g0429400 protein OS=Oryza sativa subsp. japonica OX=39947 GN=Os05g0429400 PE=4 SV=1	28
Q9LI00	6-phosphogluconate dehydrogenase, decarboxylating 1 OS=Oryza sativa subsp. japonica OX=39947 GN=G6PGH1 PE=2 SV=1	28
Q0J8A4	Glyceraldehyde-3-phosphate dehydrogenase 1, cytosolic OS=Oryza sativa subsp. japonica OX=39947 GN=GAPC1 PE=1 SV=1	28
Q10P35	Enolase 2, putative, expressed OS=Oryza sativa subsp. japonica OX=39947 GN=Os03g0248600 PE=2 SV=1	28
Q5N725	Fructose-bisphosphate aldolase 3, cytoplasmic OS=Oryza sativa subsp. japonica OX=39947 GN=FBA3 PE=2 SV=1	28
Q6Z4E4	Methylmalonate semi-aldehyde dehydrogenase OS=Oryza sativa subsp. japonica OX=39947 GN=Os07g0188800 PE=2 SV=1	28
Q06967	14-3-3-like protein GF14-F OS=Oryza sativa subsp. japonica OX=39947 GN=GF14F PE=1 SV=2	28
Q67G20	Actin-7, putative, expressed OS=Oryza sativa subsp. japonica OX=39947 GN=Act PE=2 SV=1	28
Q10DV7	Actin-1 OS=Oryza sativa subsp. japonica OX=39947 GN=ACT1 PE=2 SV=1	28
A3C4S4	GDP-mannose 3,5-epimerase 1 OS=Oryza sativa subsp. japonica OX=39947 GN=GME-1 PE=1 SV=1	28
Q6ZKC0	14-3-3-like protein GF14-C OS=Oryza sativa subsp. japonica OX=39947 GN=GF14C PE=1 SV=1	28
Q2QXY9	2-isopropylmalate synthase B, putative, expressed OS=Oryza sativa subsp. japonica OX=39947 GN=Os12g0138900 PE=3 SV=2	27
P0C540	Actin-7 OS=Oryza sativa subsp. japonica OX=39947 GN=ACT7 PE=3 SV=1	27
Q5QMK7	Os01g0817700 protein OS=Oryza sativa subsp. japonica OX=39947 GN=Os01g0817700 PE=2 SV=1	27
Q6Z8F4	Phosphoribulokinase OS=Oryza sativa subsp. japonica OX=39947 GN=Os02g0698000 PE=2 SV=1	27
A0A0P0XLG1	Os09g0315700 protein OS=Oryza sativa subsp. japonica OX=39947 GN=Os09g0315700 PE=3 SV=1	27
Q6K669	Leucine aminopeptidase 2, chloroplastic OS=Oryza sativa subsp. japonica OX=39947 GN=Os02g0794700 PE=2 SV=1	27
Q0E4K1	Catalase isozyme A OS=Oryza sativa subsp. japonica OX=39947 GN=CATA PE=2 SV=1	27
P14655	Glutamine synthetase, chloroplastic OS=Oryza sativa subsp. japonica OX=39947 GN=GLN2 PE=1 SV=1	27
Q9AUV6	UDP-glucose 6-dehydrogenase 3 OS=Oryza sativa subsp. japonica OX=39947 GN=UGD3 PE=2 SV=1	26
Q2RAP8	2-isopropylmalate synthase B, putative, expressed OS=Oryza sativa subsp. japonica OX=39947 GN=Os11g0142500 PE=3 SV=1	26
Q7F280	Isocitrate dehydrogenase [NADP] OS=Oryza sativa subsp. japonica OX=39947 GN=Os01g0654500 PE=2 SV=1	26
Q6YW78	Os08g0382400 protein OS=Oryza sativa subsp. japonica OX=39947 GN=Os08g0382400 PE=2 SV=1	26
Q6Z2T6	Geranylgeranyl diphosphate reductase, chloroplastic OS=Oryza sativa subsp. japonica OX=39947 GN=CHLP PE=2 SV=1	26
Q6H6C7	Phosphoglycerate kinase OS=Oryza sativa subsp. japonica OX=39947 GN=Os02g0169300 PE=2 SV=1	26
Q9FRX7	Aldehyde dehydrogenase ALDH2b OS=Oryza sativa subsp. japonica OX=39947 GN=Aldh2b PE=2 SV=1	26
Q6ZFJ9	60 kDa chaperonin beta subunit OS=Oryza sativa subsp. japonica OX=39947 GN=Os02g0102900 PE=2 SV=1	26
A0A0P0W9W2	Os04g0390000 protein OS=Oryza sativa subsp. japonica OX=39947 GN=Os04g0390000 PE=4 SV=1	26
Q53NW6	Phenylalanine ammonia-lyase OS=Oryza sativa subsp. japonica OX=39947 GN=LOC_Os11g48110 PE=3 SV=1	26
Q53LQ0	Protein disulfide isomerase-like 1-1 OS=Oryza sativa subsp. japonica OX=39947 GN=PDIL1-1 PE=2 SV=1	26
B7EA73	Puromycin-sensitive aminopeptidase OS=Oryza sativa subsp. japonica OX=39947 GN=Os08g0562700 PE=2 SV=1	26
Q69LE7	Probable polyribonucleotide nucleotidyltransferase 1, chloroplastic OS=Oryza sativa subsp. japonica OX=39947 GN=PNP1 PE=2 SV=1	26
Q6EUP4	14-3-3-like protein GF14-E OS=Oryza sativa subsp. japonica OX=39947 GN=GF14E PE=2 SV=1	26
Q6F361	Malate dehydrogenase OS=Oryza sativa subsp. japonica OX=39947 GN=Os05g0574400 PE=2 SV=1	25
Q6K4K9	Os09g0249700 protein OS=Oryza sativa subsp. japonica OX=39947 GN=Os09g0249700 PE=2 SV=1	25
Q43007	Phospholipase D alpha 1 OS=Oryza sativa subsp. japonica OX=39947 GN=PLD1 PE=1 SV=2	25
Q94DL4	Os01g0964133 protein OS=Oryza sativa subsp. japonica OX=39947 GN=Os01g0964133 PE=2 SV=1	25
Q2QS14	UDP-glucose 6-dehydrogenase 4 OS=Oryza sativa subsp. japonica OX=39947 GN=UGD4 PE=2 SV=1	25
Q8L6I1	Plasma membrane ATPase OS=Oryza sativa subsp. japonica OX=39947 GN=a3 PE=3 SV=1	25
Q84PB4	Chloroplast photosystem I reaction center subunit II-like protein OS=Oryza sativa subsp. japonica OX=39947 GN=Os08g0560900 PE=2 SV=1	25
Q75HE6	Probable methylenetetrahydrofolate reductase OS=Oryza sativa subsp. japonica OX=39947 GN=Os03g0815200 PE=2 SV=1	25
Q8GTK4	Os07g0141400 protein OS=Oryza sativa subsp. japonica OX=39947 GN=OJ1351_C05.112 PE=2 SV=1	25
Q93VT8	ATP-citrate synthase beta chain protein 1 OS=Oryza sativa subsp. japonica OX=39947 GN=ACLB-1 PE=2 SV=1	25
Q0JGY3	Os01g0896500 protein OS=Oryza sativa subsp. japonica OX=39947 GN=Os01g0896500 PE=4 SV=1	25
Q6H547	Os02g0523500 protein OS=Oryza sativa subsp. japonica OX=39947 GN=Os02g0523500 PE=2 SV=1	25
P17784	Fructose-bisphosphate aldolase 1, cytoplasmic OS=Oryza sativa subsp. japonica OX=39947 GN=FBA1 PE=1 SV=2	25
Q7F2G3	Carbonic anhydrase OS=Oryza sativa subsp. japonica OX=39947 GN=Os01g0639900 PE=2 SV=1	25
Q6YZE2	Glutamate-1-semialdehyde 2,1-aminomutase, chloroplastic OS=Oryza sativa subsp. japonica OX=39947 GN=GSA PE=2 SV=1	25
Q6YYV1	Polyadenylate-binding protein OS=Oryza sativa subsp. japonica OX=39947 GN=Os09g0115400 PE=2 SV=1	24
Q6ZD35	Os08g0538000 protein OS=Oryza sativa subsp. japonica OX=39947 GN=Os08g0538000 PE=4 SV=1	24
Q7XTE8	14-3-3-like protein GF14-B OS=Oryza sativa subsp. japonica OX=39947 GN=GF14B PE=1 SV=2	24
Q7EYM8	Os08g0379400 protein OS=Oryza sativa subsp. japonica OX=39947 GN=Os08g0379400 PE=2 SV=1	24
Q10AZ4	Actin-3 OS=Oryza sativa subsp. japonica OX=39947 GN=ACT3 PE=2 SV=1	24
Q84P96	3-ketoacyl-CoA thiolase-like protein OS=Oryza sativa subsp. japonica OX=39947 GN=Os02g0817700 PE=2 SV=1	24
Q10SR3	70 kDa heat shock protein OS=Oryza sativa subsp. japonica OX=39947 GN=Os03g0113700 PE=2 SV=1	24
Q75GT3	Chaperone protein ClpB2, chloroplastic OS=Oryza sativa subsp. japonica OX=39947 GN=CLPB2 PE=2 SV=1	24
Q6ZCV7	Os08g0487800 protein OS=Oryza sativa subsp. japonica OX=39947 GN=Os08g0487800 PE=3 SV=1	24
P0C364	Photosystem II CP47 reaction center protein OS=Oryza sativa subsp. japonica OX=39947 GN=psbB PE=3 SV=1	24
Q2QNN5	Lipoxygenase OS=Oryza sativa subsp. japonica OX=39947 GN=LOC_Os12g37260 PE=3 SV=2	23
Q0DM51	DEAD-box ATP-dependent RNA helicase 3, chloroplastic OS=Oryza sativa subsp. japonica OX=39947 GN=Os03g0827700 PE=2 SV=2	23
Q6YPF2	Os08g0120500 protein OS=Oryza sativa subsp. japonica OX=39947 GN=Os08g0120500 PE=4 SV=1	23
Q8S5T1	Glutathione reductase, chloroplast, putative, expressed OS=Oryza sativa subsp. japonica OX=39947 GN=Os03g0163300 PE=2 SV=1	23
Q0JMH0	2-hydroxyacyl-CoA lyase OS=Oryza sativa subsp. japonica OX=39947 GN=Os01g0505400 PE=3 SV=3	23
Q0J8G4	Fructokinase-2 OS=Oryza sativa subsp. japonica OX=39947 GN=FRK2 PE=1 SV=1	23
Q75M32	Peptidyl-prolyl cis-trans isomerase OS=Oryza sativa subsp. japonica OX=39947 GN=Os05g0103200 PE=2 SV=1	23
A0A0P0X1D1	Os06g0729650 protein OS=Oryza sativa subsp. japonica OX=39947 GN=Os06g0729650 PE=4 SV=1	23
Q75G91	40S ribosomal protein S3, putative, expressed OS=Oryza sativa subsp. japonica OX=39947 GN=Os03g0577000 PE=2 SV=1	23
Q6YTY2	Os07g0608500 protein OS=Oryza sativa subsp. japonica OX=39947 GN=Os07g0608500 PE=2 SV=1	23
Q6K6Q1	Phenylalanine ammonia-lyase OS=Oryza sativa subsp. japonica OX=39947 GN=Os02g0626400 PE=2 SV=1	23
Q10S82	Catalase OS=Oryza sativa subsp. japonica OX=39947 GN=LOC_Os03g03910 PE=2 SV=1	23
A3BLC3	Ribosome-recycling factor, chloroplastic OS=Oryza sativa subsp. japonica OX=39947 GN=Os07g0570700 PE=2 SV=2	23
P48494	Triosephosphate isomerase, cytosolic OS=Oryza sativa subsp. japonica OX=39947 GN=TPI PE=1 SV=3	23
Q93W07	Os06g0568200 protein OS=Oryza sativa subsp. japonica OX=39947 GN=V-ATPase B PE=2 SV=1	23
Q69UF2	Os06g0594100 protein OS=Oryza sativa subsp. japonica OX=39947 GN=P0652A05.9-1 PE=2 SV=1	23
Q8GTK8	Os07g0212200 protein OS=Oryza sativa subsp. japonica OX=39947 GN=OJ1664_D08.107 PE=4 SV=2	23
Q6KAJ2	Aspartate aminotransferase OS=Oryza sativa subsp. japonica OX=39947 GN=Os02g0797500 PE=2 SV=1	23
Q0DJC0	Os05g0302700 protein OS=Oryza sativa subsp. japonica OX=39947 GN=Os05g0302700 PE=2 SV=1	23
Q7XXS4	Thiamine thiazole synthase, chloroplastic OS=Oryza sativa subsp. japonica OX=39947 GN=THI1 PE=2 SV=1	23
Q6Z2Z4	Eukaryotic initiation factor 4A-3 OS=Oryza sativa subsp. japonica OX=39947 GN=Os02g0146600 PE=1 SV=1	23
Q69LA6	Probable pyridoxal 5'-phosphate synthase subunit PDX1.1 OS=Oryza sativa subsp. japonica OX=39947 GN=PDX11 PE=2 SV=1	23
Q0DKG9	Os05g0164100 protein OS=Oryza sativa subsp. japonica OX=39947 GN=Os05g0164100 PE=4 SV=1	22
Q6H660	Os02g0644100 protein OS=Oryza sativa subsp. japonica OX=39947 GN=Os02g0644100 PE=4 SV=1	22
Q7XDC8	Malate dehydrogenase, cytoplasmic OS=Oryza sativa subsp. japonica OX=39947 GN=Os10g0478200 PE=1 SV=3	22
Q0DZE0	Phenylalanine ammonia-lyase OS=Oryza sativa subsp. japonica OX=39947 GN=ZB8 PE=2 SV=1	22
Q5QLG3	Os01g0682500 protein OS=Oryza sativa subsp. japonica OX=39947 GN=Os01g0682500 PE=2 SV=1	22
Q7F1F2	Peptidylprolyl isomerase OS=Oryza sativa subsp. japonica OX=39947 GN=OJ1191_A10.119 PE=2 SV=1	22
A0A0P0V7M3	Malic enzyme (Fragment) OS=Oryza sativa subsp. japonica OX=39947 GN=Os01g0723400 PE=3 SV=1	22
Q0D5P8	Oxygen-evolving enhancer protein 3, chloroplastic OS=Oryza sativa subsp. japonica OX=39947 GN=Os07g0544800 PE=2 SV=1	22
Q0IZR7	Os09g0553900 protein OS=Oryza sativa subsp. japonica OX=39947 GN=Os09g0553900 PE=2 SV=1	22
Q6ZGJ8	Os02g0768600 protein OS=Oryza sativa subsp. japonica OX=39947 GN=OJ1767_D02.15-2 PE=2 SV=1	22
Q53N83	Chlorophyll a-b binding protein, chloroplastic OS=Oryza sativa subsp. japonica OX=39947 GN=Os11g0242800 PE=2 SV=1	22
P31691	ADP,ATP carrier protein, mitochondrial OS=Oryza sativa subsp. japonica OX=39947 GN=Os02g0718900 PE=2 SV=1	22
Q850W6	Os03g0452300 protein OS=Oryza sativa subsp. japonica OX=39947 GN=Os03g0452300 PE=2 SV=1	22
Q6Z4K6	DEAD-box ATP-dependent RNA helicase 52B OS=Oryza sativa subsp. japonica OX=39947 GN=PL10B PE=2 SV=1	22
B9FS74	Kinesin-like protein KIN-14L OS=Oryza sativa subsp. japonica OX=39947 GN=KIN14L PE=2 SV=1	22
Q0D3Z9	Os07g0657200 protein OS=Oryza sativa subsp. japonica OX=39947 GN=Os07g0657200 PE=4 SV=1	22
Q0IPW3	Os12g0163700 protein OS=Oryza sativa subsp. japonica OX=39947 GN=Os12g0163700 PE=3 SV=1	22
Q6AVT2	Glucose-1-phosphate adenylyltransferase large subunit 1, chloroplastic/amyloplastic OS=Oryza sativa subsp. japonica OX=39947 GN=AGPL1 PE=1 SV=1	22
Q9XEA6	Cysteine synthase OS=Oryza sativa subsp. japonica OX=39947 GN=RCS1 PE=2 SV=2	22
P15280	Glucose-1-phosphate adenylyltransferase small subunit 2, chloroplastic/amyloplastic/cytosolic OS=Oryza sativa subsp. japonica OX=39947 GN=AGPS2 PE=1 SV=4	22
Q7XI67	Os07g0691200 protein OS=Oryza sativa subsp. japonica OX=39947 GN=P0034A04.101-1 PE=4 SV=1	22
Q94JA2	Malate dehydrogenase OS=Oryza sativa subsp. japonica OX=39947 GN=P0047B08.9 PE=2 SV=1	22
Q69SV0	Probable L-ascorbate peroxidase 8, chloroplastic OS=Oryza sativa subsp. japonica OX=39947 GN=APX8 PE=1 SV=2	22
Q7Y1I5	Os03g0796501 protein OS=Oryza sativa subsp. japonica OX=39947 GN=OSJNBa0094F01.24 PE=4 SV=1	22
Q0DSD6	Os03g0315800 protein (Fragment) OS=Oryza sativa subsp. japonica OX=39947 GN=Os03g0315800 PE=4 SV=1	22
P0C5D5	Peroxiredoxin Q, chloroplastic OS=Oryza sativa subsp. japonica OX=39947 GN=Os06g0196300 PE=2 SV=1	22
Q8H8T0	UDP-arabinopyranose mutase 1 OS=Oryza sativa subsp. japonica OX=39947 GN=UAM1 PE=1 SV=1	22
Q69Q02	4-alpha-glucanotransferase DPE2 OS=Oryza sativa subsp. japonica OX=39947 GN=DPE2 PE=2 SV=1	22
Q7XDY9	Rubisco accumulation factor 1, chloroplastic OS=Oryza sativa subsp. japonica OX=39947 GN=RAF1 PE=2 SV=1	22
Q5Z4M6	Os06g0308000 protein OS=Oryza sativa subsp. japonica OX=39947 GN=Os06g0308000 PE=2 SV=1	22
Q7X720	Phenylalanine ammonia-lyase OS=Oryza sativa subsp. japonica OX=39947 GN=Os04g0518100 PE=2 SV=2	22
Q84PA4	ATP synthase B chain, chloroplast, putative, expressed OS=Oryza sativa subsp. japonica OX=39947 GN=Os03g0278900 PE=2 SV=1	21
Q10Q21	Mitochondrial processing peptidase beta subunit, mitochondrial, putative, expressed OS=Oryza sativa subsp. japonica OX=39947 GN=LOC_Os03g11410 PE=3 SV=1	21
P49398	40S ribosomal protein S4 OS=Oryza sativa subsp. japonica OX=39947 GN=RPS4 PE=2 SV=3	21
Q6AVR6	Os03g0840200 protein OS=Oryza sativa subsp. japonica OX=39947 GN=LOC_Os03g62370 PE=2 SV=1	21
Q53RM0	Magnesium-chelatase subunit ChlI, chloroplastic OS=Oryza sativa subsp. japonica OX=39947 GN=CHLI PE=1 SV=1	21
Q2RAK2	Pyruvate kinase 1, cytosolic OS=Oryza sativa subsp. japonica OX=39947 GN=Os11g0148500 PE=1 SV=1	21
Q6K8J4	4-hydroxy-3-methylbut-2-en-1-yl diphosphate synthase (ferredoxin), chloroplastic OS=Oryza sativa subsp. japonica OX=39947 GN=ISPG PE=2 SV=1	21
Q10N30	Os03g0284400 protein OS=Oryza sativa subsp. japonica OX=39947 GN=LOC_Os03g17580 PE=2 SV=1	21
Q8W1L6	Peroxisomal fatty acid beta-oxidation multifunctional protein OS=Oryza sativa subsp. japonica OX=39947 GN=MFP PE=1 SV=2	21
A0A0P0V7A3	Os01g0711400 protein (Fragment) OS=Oryza sativa subsp. japonica OX=39947 GN=Os01g0711400 PE=4 SV=1	21
Q5Z627	Elongation factor 1-gamma 3 OS=Oryza sativa subsp. japonica OX=39947 GN=Os06g0571400 PE=2 SV=1	21
Q10N21	L-ascorbate peroxidase 1, cytosolic OS=Oryza sativa subsp. japonica OX=39947 GN=APX1 PE=1 SV=1	21
Q8H3Q7	Xylose isomerase OS=Oryza sativa subsp. japonica OX=39947 GN=P0625E02.119 PE=2 SV=2	21
Q6Z382	Coatomer subunit gamma-2 OS=Oryza sativa subsp. japonica OX=39947 GN=Os07g0201100 PE=2 SV=1	21
Q2R2W2	14-3-3-like protein GF14-D OS=Oryza sativa subsp. japonica OX=39947 GN=GF14D PE=1 SV=1	21
Q0JBE3	Os04g0538100 protein (Fragment) OS=Oryza sativa subsp. japonica OX=39947 GN=Os04g0538100 PE=4 SV=1	21
Q6YXT5	Os08g0114300 protein OS=Oryza sativa subsp. japonica OX=39947 GN=Os08g0114300 PE=2 SV=1	21
P35684	60S ribosomal protein L3 OS=Oryza sativa subsp. japonica OX=39947 GN=RPL3 PE=2 SV=2	21
Q7XMK5	OSJNBb0039L24.13 protein OS=Oryza sativa subsp. japonica OX=39947 GN=Os04g0533300 PE=2 SV=1	21
Q69K00	Os09g0535000 protein OS=Oryza sativa subsp. japonica OX=39947 GN=P0569E11.2-1 PE=3 SV=1	21
Q5W6H1	Os05g0350500 protein OS=Oryza sativa subsp. japonica OX=39947 GN=Os05g0350500 PE=2 SV=1	21
P49397	40S ribosomal protein S3a OS=Oryza sativa subsp. japonica OX=39947 GN=RPS3A PE=2 SV=2	21
A0A0N7KK10	Os05g0110300 protein (Fragment) OS=Oryza sativa subsp. japonica OX=39947 GN=Os05g0110300 PE=4 SV=1	21
Q8W3D0	Probable pyridoxal 5'-phosphate synthase subunit PDX1.2 OS=Oryza sativa subsp. japonica OX=39947 GN=PDX12 PE=2 SV=1	21
Q6H4V4	Os02g0167700 protein OS=Oryza sativa subsp. japonica OX=39947 GN=Os02g0167700 PE=2 SV=1	21
Q6Z050	Polyadenylate-binding protein OS=Oryza sativa subsp. japonica OX=39947 GN=P0451H06.101 PE=2 SV=1	20
Q0DZE5	Os02g0625500 protein (Fragment) OS=Oryza sativa subsp. japonica OX=39947 GN=Os02g0625500 PE=4 SV=1	20
Q6ZD89	Flavone 3'-O-methyltransferase 1 OS=Oryza sativa subsp. japonica OX=39947 GN=COMT PE=1 SV=1	20
Q851Y8	Elongation factor Tu OS=Oryza sativa subsp. japonica OX=39947 GN=Os03g0851100 PE=2 SV=1	20
Q8S0J7	Probable membrane-associated 30 kDa protein, chloroplastic OS=Oryza sativa subsp. japonica OX=39947 GN=Os01g0895100 PE=1 SV=1	20
Q60EA3	Os05g0503300 protein OS=Oryza sativa subsp. japonica OX=39947 GN=Os05g0503300 PE=4 SV=1	20
Q9FE01	L-ascorbate peroxidase 2, cytosolic OS=Oryza sativa subsp. japonica OX=39947 GN=APX2 PE=1 SV=1	20
Q8L6I2	Plasma membrane ATPase OS=Oryza sativa subsp. japonica OX=39947 GN=a2 PE=3 SV=1	20
Q5SNC0	Os06g0173100 protein OS=Oryza sativa subsp. japonica OX=39947 GN=Os06g0173100 PE=3 SV=1	20
Q6ZGM0	Os02g0117100 protein OS=Oryza sativa subsp. japonica OX=39947 GN=Os02g0117100 PE=4 SV=1	20
Q69LC0	Os07g0171100 protein OS=Oryza sativa subsp. japonica OX=39947 GN=P0496D04.12-2 PE=2 SV=1	20
Q84J55	14-3-3-like protein GF14-A OS=Oryza sativa subsp. japonica OX=39947 GN=GF14A PE=2 SV=1	20
Q6ZG90	ATP synthase OS=Oryza sativa subsp. japonica OX=39947 GN=Os02g0131300 PE=2 SV=1	20
Q2R1V8	GDP-mannose 3,5-epimerase 2 OS=Oryza sativa subsp. japonica OX=39947 GN=GME-2 PE=2 SV=2	20
P0C2Z0	ATP synthase subunit b, chloroplastic OS=Oryza sativa subsp. japonica OX=39947 GN=atpF PE=3 SV=1	20
P0C358	Photosystem I P700 chlorophyll a apoprotein A2 OS=Oryza sativa subsp. japonica OX=39947 GN=psaB PE=3 SV=1	20
Q2RBM4	Os11g0106400 protein OS=Oryza sativa subsp. japonica OX=39947 GN=LOC_Os11g01510 PE=3 SV=1	20
Q7XRB6	OSJNBa0006B20.1 protein OS=Oryza sativa subsp. japonica OX=39947 GN=Os04g0435700 PE=2 SV=1	20
Q84PB3	Eukaryotic translation initiation factor isoform 4G-1 OS=Oryza sativa subsp. japonica OX=39947 GN=Os04g0499300 PE=2 SV=2	20
Q7XPL2	Oxygen-dependent coproporphyrinogen-III oxidase, chloroplastic OS=Oryza sativa subsp. japonica OX=39947 GN=CPX PE=2 SV=2	20
Q2QXR8	Pyruvate kinase 2, cytosolic OS=Oryza sativa subsp. japonica OX=39947 GN=Os12g0145700 PE=2 SV=1	20
Q9SXP2	Formate dehydrogenase 1, mitochondrial OS=Oryza sativa subsp. japonica OX=39947 GN=Os06g0486800 PE=1 SV=2	20
Q5VNT9	Os06g0136600 protein OS=Oryza sativa subsp. japonica OX=39947 GN=Os06g0136600 PE=3 SV=1	20
Q10A56	Alpha-mannosidase OS=Oryza sativa subsp. japonica OX=39947 GN=LOC_Os10g05069 PE=3 SV=1	20
Q8W317	NADH-ubiquinone oxidoreductase 75 kDa subunit, mitochondrial, putative, expressed OS=Oryza sativa subsp. japonica OX=39947 GN=Os03g0713400 PE=2 SV=1	20
Q6H6D2	Porphobilinogen deaminase, chloroplastic OS=Oryza sativa subsp. japonica OX=39947 GN=HEMC PE=2 SV=1	19
Q6Z411	Chlorophyll a-b binding protein, chloroplastic OS=Oryza sativa subsp. japonica OX=39947 GN=RCABP69 PE=2 SV=1	19
A0A0N7KG12	Os02g0729400 protein (Fragment) OS=Oryza sativa subsp. japonica OX=39947 GN=Os02g0729400 PE=4 SV=1	19
Q0JAF4	Os04g0602100 protein OS=Oryza sativa subsp. japonica OX=39947 GN=Os04g0602100 PE=2 SV=1	19
Q10L71	Villin-2 OS=Oryza sativa subsp. japonica OX=39947 GN=VLN2 PE=2 SV=1	19
Q7XXS0	ATP synthase subunit d, mitochondrial OS=Oryza sativa subsp. japonica OX=39947 GN=Os08g0478200 PE=2 SV=1	19
Q0JHF8	Fructose-1,6-bisphosphatase, cytosolic OS=Oryza sativa subsp. japonica OX=39947 GN=CFBP1 PE=1 SV=2	19
P42863	Glucose-6-phosphate isomerase, cytosolic B OS=Oryza sativa subsp. japonica OX=39947 GN=Os06g0256500 PE=2 SV=2	19
Q10CU4	Glycosyl hydrolase family 3 N terminal domain containing protein, expressed OS=Oryza sativa subsp. japonica OX=39947 GN=Os03g0749500 PE=2 SV=1	19
Q2QX58	AMP-binding enzyme family protein, expressed OS=Oryza sativa subsp. japonica OX=39947 GN=Os12g0168700 PE=2 SV=1	19
Q6EUQ9	Os02g0175400 protein OS=Oryza sativa subsp. japonica OX=39947 GN=Os02g0175400 PE=3 SV=1	19
Q93WM3	Os01g0372700 protein OS=Oryza sativa subsp. japonica OX=39947 GN=Os01g0372700 PE=3 SV=1	19
Q6ZEZ2	Os07g0176900 protein OS=Oryza sativa subsp. japonica OX=39947 GN=P0534H07.29-1 PE=2 SV=1	19
Q6YW46	Elongation factor 1-gamma 2 OS=Oryza sativa subsp. japonica OX=39947 GN=Os02g0220500 PE=2 SV=2	19
Q6Z702	Os02g0125100 protein OS=Oryza sativa subsp. japonica OX=39947 GN=Os02g0125100 PE=2 SV=1	19
P0DKJ9	26S proteasome regulatory subunit 7A OS=Oryza sativa subsp. japonica OX=39947 GN=RPT1A PE=2 SV=1	19
Q6Z3X5	Os07g0695800 protein OS=Oryza sativa subsp. japonica OX=39947 GN=Os07g0695800 PE=2 SV=1	19
Q5Z6U5	T-complex protein 1 subunit gamma OS=Oryza sativa subsp. japonica OX=39947 GN=Os06g0538000 PE=2 SV=1	19
Q10PV6	50S ribosomal protein L15, chloroplast, putative, expressed OS=Oryza sativa subsp. japonica OX=39947 GN=Os03g0219900 PE=3 SV=1	19
Q65XN1	Os05g0543200 protein OS=Oryza sativa subsp. japonica OX=39947 GN=Os05g0543200 PE=2 SV=1	19
Q654S1	Peroxidase OS=Oryza sativa subsp. japonica OX=39947 GN=B1135C02.24-1 PE=2 SV=1	19
Q852M1	Probable aldehyde oxidase 2 OS=Oryza sativa subsp. japonica OX=39947 GN=Os03g0790900 PE=2 SV=1	19
Q65XA0	Probable glutathione S-transferase DHAR1, cytosolic OS=Oryza sativa subsp. japonica OX=39947 GN=DHAR1 PE=1 SV=1	19
Q10MQ2	Probable LL-diaminopimelate aminotransferase, chloroplastic OS=Oryza sativa subsp. japonica OX=39947 GN=AGD2 PE=2 SV=1	19
P0C355	Photosystem I P700 chlorophyll a apoprotein A1 OS=Oryza sativa subsp. japonica OX=39947 GN=psaA PE=3 SV=1	19
Q9ZRI7	Elongation factor 1-gamma 1 OS=Oryza sativa subsp. japonica OX=39947 GN=Os02g0220600 PE=2 SV=1	19
Q2QS11	Bifunctional aminoacyl-tRNA synthetase, putative, expressed OS=Oryza sativa subsp. japonica OX=39947 GN=LOC_Os12g25710 PE=2 SV=1	19
Q7XAL3	Acetyltransferase component of pyruvate dehydrogenase complex OS=Oryza sativa subsp. japonica OX=39947 GN=P0492E07.128 PE=2 SV=1	19
Q5SNJ4	Os01g0191500 protein OS=Oryza sativa subsp. japonica OX=39947 GN=Os01g0191500 PE=2 SV=1	19
Q0DKN6	Os05g0151400 protein OS=Oryza sativa subsp. japonica OX=39947 GN=Os05g0151400 PE=4 SV=1	18
Q6ERW7	Probable cinnamyl alcohol dehydrogenase 8C OS=Oryza sativa subsp. japonica OX=39947 GN=CAD8C PE=2 SV=2	18
Q6ZHC3	Os02g0686400 protein OS=Oryza sativa subsp. japonica OX=39947 GN=Os02g0686400 PE=2 SV=1	18
P0C434	Photosystem II protein D1 OS=Oryza sativa subsp. japonica OX=39947 GN=psbA PE=3 SV=1	18
B9FSC3	Os06g0232200 protein OS=Oryza sativa subsp. japonica OX=39947 GN=Os06g0232200 PE=3 SV=1	18
Q0DJB7	Guanosine nucleotide diphosphate dissociation inhibitor OS=Oryza sativa subsp. japonica OX=39947 GN=Os05g0304400 PE=2 SV=1	18
Q6YYW3	Os08g0562100 protein OS=Oryza sativa subsp. japonica OX=39947 GN=Os08g0562100 PE=2 SV=1	18
P12331	Chlorophyll a-b binding protein 2, chloroplastic OS=Oryza sativa subsp. japonica OX=39947 GN=CAB2R PE=2 SV=2	18
Q7XKB5	Pyruvate kinase OS=Oryza sativa subsp. japonica OX=39947 GN=Os04g0677500 PE=2 SV=2	18
Q75H72	Os03g0611200 protein OS=Oryza sativa subsp. japonica OX=39947 GN=OSJNBb0007E22.16 PE=4 SV=1	18
Q688K0	Guanosine nucleotide diphosphate dissociation inhibitor OS=Oryza sativa subsp. japonica OX=39947 GN=Os05g0418000 PE=3 SV=1	18
O80414	Mitochondrial phosphate transporter OS=Oryza sativa subsp. japonica OX=39947 GN=Os02g0767500 PE=2 SV=1	18
Q0DG31	Os05g0556100 protein OS=Oryza sativa subsp. japonica OX=39947 GN=Os05g0556100 PE=3 SV=1	18
Q0DG76	Os05g0549100 protein OS=Oryza sativa subsp. japonica OX=39947 GN=Os05g0549100 PE=4 SV=1	18
Q7XSV2	Peroxidase OS=Oryza sativa subsp. japonica OX=39947 GN=Os04g0688100 PE=2 SV=2	18
Q0J6P7	Probable adenylate kinase 5, chloroplastic OS=Oryza sativa subsp. japonica OX=39947 GN=Os08g0288200 PE=2 SV=2	18
Q94CN9	Dihydrolipoyl dehydrogenase OS=Oryza sativa subsp. japonica OX=39947 GN=Os01g0337900 PE=2 SV=1	18
Q7X6F6	OSJNBb0079B02.3 protein OS=Oryza sativa subsp. japonica OX=39947 GN=Os04g0640700 PE=4 SV=2	18
Q6H667	Os02g0643500 protein OS=Oryza sativa subsp. japonica OX=39947 GN=Os02g0643500 PE=2 SV=1	18
Q5JMS4	Peroxidase OS=Oryza sativa subsp. japonica OX=39947 GN=Os01g0962700 PE=2 SV=1	18
P40978	40S ribosomal protein S19 OS=Oryza sativa subsp. japonica OX=39947 GN=RPS19A PE=2 SV=1	18
Q851Y1	Ankyrin repeat domain protein 2, putative, expressed OS=Oryza sativa subsp. japonica OX=39947 GN=LOC_Os03g63480 PE=2 SV=1	18
Q6Z3Y9	Phosphoinositide phospholipase C OS=Oryza sativa subsp. japonica OX=39947 GN=Os07g0694000 PE=2 SV=1	18
Q84M35	40S ribosomal protein S2, putative, expressed OS=Oryza sativa subsp. japonica OX=39947 GN=Os03g0807800 PE=2 SV=1	18
B9FQQ6	26S proteasome non-ATPase regulatory subunit 2 homolog OS=Oryza sativa subsp. japonica OX=39947 GN=Os06g0699900 PE=3 SV=1	17
Q75HJ0	DEAD-box ATP-dependent RNA helicase 37 OS=Oryza sativa subsp. japonica OX=39947 GN=PL10A PE=2 SV=1	17
Q6H443	Os09g0279500 protein OS=Oryza sativa subsp. japonica OX=39947 GN=Os09g0279500 PE=2 SV=1	17
Q5JK10	Os01g0926300 protein OS=Oryza sativa subsp. japonica OX=39947 GN=Os01g0926300 PE=2 SV=1	17
B9FSH5	Alanine--tRNA ligase, chloroplastic/mitochondrial OS=Oryza sativa subsp. japonica OX=39947 GN=Os06g0245800 PE=3 SV=2	17
Q10CU9	Glycosyl hydrolase family 3 N terminal domain containing protein, expressed OS=Oryza sativa subsp. japonica OX=39947 GN=OSJNBa0069E14.7 PE=2 SV=1	17
Q6Z6B5	Os02g0328300 protein OS=Oryza sativa subsp. japonica OX=39947 GN=Os02g0328300 PE=2 SV=1	17
Q9SLY8	Calreticulin OS=Oryza sativa subsp. japonica OX=39947 GN=Os07g0246200 PE=1 SV=2	17
Q10QF5	Os03g0198400 protein OS=Oryza sativa subsp. japonica OX=39947 GN=LOC_Os03g10190 PE=2 SV=1	17
Q2QNF3	60S ribosomal protein L2, putative, expressed OS=Oryza sativa subsp. japonica OX=39947 GN=Os12g0567700 PE=2 SV=1	17
Q652L6	Monodehydroascorbate reductase 3, cytosolic OS=Oryza sativa subsp. japonica OX=39947 GN=MDAR3 PE=1 SV=1	17
Q5NBT9	Protein TPR1 OS=Oryza sativa subsp. japonica OX=39947 GN=TPR1 PE=1 SV=1	17
Q6Z9G0	Glyceraldehyde-3-phosphate dehydrogenase OS=Oryza sativa subsp. japonica OX=39947 GN=Os08g0440800 PE=2 SV=1	17
Q84Q83	Protein TOC75, chloroplastic OS=Oryza sativa subsp. japonica OX=39947 GN=TOC75 PE=2 SV=2	17
A0A0P0XEB3	Os08g0266300 protein OS=Oryza sativa subsp. japonica OX=39947 GN=Os08g0266300 PE=4 SV=1	17
Q6L4S3	Hypersensitive-induced response protein-like protein 1 OS=Oryza sativa subsp. japonica OX=39947 GN=HIRL1 PE=2 SV=1	17
Q8S718	Glutathione S-transferase GSTU6, putative, expressed OS=Oryza sativa subsp. japonica OX=39947 GN=LOC_Os10g38700 PE=2 SV=1	17
Q9FXT8	26S proteasome regulatory particle triple-A ATPase subunit4 OS=Oryza sativa subsp. japonica OX=39947 GN=OsRPT4 PE=2 SV=1	17
Q67W57	Os06g0646500 protein OS=Oryza sativa subsp. japonica OX=39947 GN=Os06g0646500 PE=2 SV=1	17
Q5Z9H9	Peptidyl-prolyl cis-trans isomerase OS=Oryza sativa subsp. japonica OX=39947 GN=P0655A07.5-1 PE=2 SV=1	17
Q0JGZ6	Fructokinase-1 OS=Oryza sativa subsp. japonica OX=39947 GN=FRK1 PE=1 SV=2	17
Q5KQH5	'putative 2,3-bisphosphoglycerate-independent phosphoglycerate mutase OS=Oryza sativa subsp. japonica OX=39947 GN=Os05g0482700 PE=4 SV=1	17
A0A0P0W1E6	3-isopropylmalate dehydrogenase (Fragment) OS=Oryza sativa subsp. japonica OX=39947 GN=Os03g0655700 PE=3 SV=1	17
Q9SDJ2	Magnesium-protoporphyrin IX monomethyl ester [oxidative] cyclase OS=Oryza sativa subsp. japonica OX=39947 GN=ZIP1 PE=2 SV=1	17
Q6ATS0	Magnesium-chelatase subunit ChlD, chloroplastic OS=Oryza sativa subsp. japonica OX=39947 GN=CHLD PE=1 SV=1	17
Q6EUK5	Os02g0234500 protein OS=Oryza sativa subsp. japonica OX=39947 GN=Os02g0234500 PE=2 SV=1	17
Q5ZEN1	Eukaryotic translation initiation factor 3 subunit A OS=Oryza sativa subsp. japonica OX=39947 GN=P0684C01.5-1 PE=3 SV=1	17
Q8W3D9	Protochlorophyllide reductase B, chloroplastic OS=Oryza sativa subsp. japonica OX=39947 GN=PORB PE=2 SV=1	17
P29250	Linoleate 9S-lipoxygenase 2 OS=Oryza sativa subsp. japonica OX=39947 GN=LOX1.1 PE=2 SV=2	17
Q0JPA6	Salt stress root protein RS1 OS=Oryza sativa subsp. japonica OX=39947 GN=Os01g0233000 PE=2 SV=1	17
Q7X7H3	OSJNBa0076N16.12 protein OS=Oryza sativa subsp. japonica OX=39947 GN=Os04g0490800 PE=2 SV=2	17
P12330	Chlorophyll a-b binding protein 1, chloroplastic OS=Oryza sativa subsp. japonica OX=39947 GN=CAB1R PE=2 SV=2	17
Q8S7Q0	Eukaryotic translation initiation factor 3 subunit B OS=Oryza sativa subsp. japonica OX=39947 GN=Os10g0569200 PE=2 SV=1	17
P42862	Glucose-6-phosphate isomerase, cytosolic A OS=Oryza sativa subsp. japonica OX=39947 GN=Os03g0776000 PE=2 SV=2	17
Q7XV86	Calnexin OS=Oryza sativa subsp. japonica OX=39947 GN=Os04g0402100 PE=2 SV=1	17
Q6ER94	2-Cys peroxiredoxin BAS1, chloroplastic OS=Oryza sativa subsp. japonica OX=39947 GN=BAS1 PE=1 SV=1	17
Q5WN02	Os05g0150800 protein OS=Oryza sativa subsp. japonica OX=39947 GN=Os05g0150800 PE=2 SV=1	17
Q6ESI7	Tripeptidyl-peptidase 2 OS=Oryza sativa subsp. japonica OX=39947 GN=TPP2 PE=2 SV=1	17
Q0DXR0	Os02g0738900 protein OS=Oryza sativa subsp. japonica OX=39947 GN=Os02g0738900 PE=3 SV=1	17
Q7F1U0	Peroxidase OS=Oryza sativa subsp. japonica OX=39947 GN=OJ1167_G06.125 PE=2 SV=1	17
Q9ZST0	50S ribosomal protein L5, chloroplastic OS=Oryza sativa subsp. japonica OX=39947 GN=RPL5 PE=2 SV=2	17
Q2R480	6-phosphogluconate dehydrogenase, decarboxylating 2, chloroplastic OS=Oryza sativa subsp. japonica OX=39947 GN=G6PGH2 PE=2 SV=1	17
Q5VS79	Calmodulin-binding protein-like OS=Oryza sativa subsp. japonica OX=39947 GN=P0644B06.3-1 PE=4 SV=1	17
Q60E59	Ribosomal protein OS=Oryza sativa subsp. japonica OX=39947 GN=Os05g0388500 PE=2 SV=1	17
Q8W426	Os09g0541900 protein OS=Oryza sativa subsp. japonica OX=39947 GN=Os21D7 PE=2 SV=1	17
Q6K439	Probable plastid-lipid-associated protein 2, chloroplastic OS=Oryza sativa subsp. japonica OX=39947 GN=PAP2 PE=2 SV=1	17
Q6ZL37	Os07g0575100 protein OS=Oryza sativa subsp. japonica OX=39947 GN=OJ1562_B11.122 PE=4 SV=1	17
Q654U5	Os06g0247800 protein OS=Oryza sativa subsp. japonica OX=39947 GN=Os06g0247800 PE=2 SV=1	17
Q53QG1	Os11g0153700 protein OS=Oryza sativa subsp. japonica OX=39947 GN=LOC_Os11g05556 PE=2 SV=1	17
Q7XKF3	Protochlorophyllide reductase A, chloroplastic OS=Oryza sativa subsp. japonica OX=39947 GN=PORA PE=2 SV=1	17
Q9XEA8	Cysteine synthase OS=Oryza sativa subsp. japonica OX=39947 GN=RCS3 PE=2 SV=1	17
Q8W3J0	Os03g0278000 protein OS=Oryza sativa subsp. japonica OX=39947 GN=UXS-3 PE=2 SV=1	17
Q0JFH5	Eukaryotic translation initiation factor 3 subunit M OS=Oryza sativa subsp. japonica OX=39947 GN=Os04g0103200 PE=2 SV=1	16
Q948T6	Lactoylglutathione lyase OS=Oryza sativa subsp. japonica OX=39947 GN=GLYI-11 PE=1 SV=2	16
Q6Z2Z3	26S proteasome non-ATPase regulatory subunit 2 homolog OS=Oryza sativa subsp. japonica OX=39947 GN=Os02g0146700 PE=2 SV=1	16
Q0INM3	Beta-galactosidase 15 OS=Oryza sativa subsp. japonica OX=39947 GN=Os12g0429200 PE=2 SV=1	16
A0A0P0WGH1	Os04g0682800 protein (Fragment) OS=Oryza sativa subsp. japonica OX=39947 GN=Os04g0682800 PE=4 SV=1	16
Q69TX3	Os06g0210500 protein OS=Oryza sativa subsp. japonica OX=39947 GN=Os06g0210500 PE=3 SV=1	16
Q6K689	Os02g0792800 protein OS=Oryza sativa subsp. japonica OX=39947 GN=Os02g0792800 PE=2 SV=1	16
Q2QLR2	Glycine-rich RNA-binding protein GRP1A, putative, expressed OS=Oryza sativa subsp. japonica OX=39947 GN=Os12g0632000 PE=2 SV=1	16
Q6ZJJ1	Probable L-ascorbate peroxidase 4, peroxisomal OS=Oryza sativa subsp. japonica OX=39947 GN=APX4 PE=2 SV=1	16
Q10PW2	Tubulin alpha chain OS=Oryza sativa subsp. japonica OX=39947 GN=TubA PE=2 SV=1	16
Q6H5J0	Enoyl-[acyl-carrier-protein] reductase [NADH] 2, chloroplastic OS=Oryza sativa subsp. japonica OX=39947 GN=Os09g0277800 PE=2 SV=1	16
Q75IZ9	Glucose-6-phosphate 1-dehydrogenase OS=Oryza sativa subsp. japonica OX=39947 GN=LOC_Os03g29950 PE=3 SV=1	16
Q6ZH98	Peptidyl-prolyl cis-trans isomerase OS=Oryza sativa subsp. japonica OX=39947 GN=Os02g0121300 PE=2 SV=1	16
Q851Y6	Os03g0851300 protein OS=Oryza sativa subsp. japonica OX=39947 GN=LOC_Os03g63430 PE=2 SV=1	16
Q10M50	Magnesium-chelatase subunit ChlH, chloroplastic OS=Oryza sativa subsp. japonica OX=39947 GN=CHLH PE=1 SV=1	16
Q306J3	Dirigent protein OS=Oryza sativa subsp. japonica OX=39947 GN=JAC1 PE=2 SV=1	16
Q5WMX0	DIP3 OS=Oryza sativa subsp. japonica OX=39947 GN=dip3 PE=2 SV=1	16
Q6H748	Chlorophyll a-b binding protein, chloroplastic OS=Oryza sativa subsp. japonica OX=39947 GN=P0026H03.3-1 PE=2 SV=1	16
Q7XW32	OSJNBb0062H02.10 protein OS=Oryza sativa subsp. japonica OX=39947 GN=Os04g0322100 PE=2 SV=2	16
Q6ZJI3	Os08g0550100 protein OS=Oryza sativa subsp. japonica OX=39947 GN=Os08g0550100 PE=4 SV=1	16
Q2QVC1	Argininosuccinate synthase, chloroplast, putative, expressed OS=Oryza sativa subsp. japonica OX=39947 GN=Os12g0235800 PE=3 SV=1	16
Q8LQ68	Hexokinase-6 OS=Oryza sativa subsp. japonica OX=39947 GN=HXK6 PE=2 SV=1	16
Q8LH97	40S ribosomal protein S6 OS=Oryza sativa subsp. japonica OX=39947 GN=P0594D10.135 PE=2 SV=1	16
Q75M08	Protein disulfide isomerase-like 2-1 OS=Oryza sativa subsp. japonica OX=39947 GN=PDIL2-1 PE=2 SV=2	16
Q6YPG2	Acetyltransferase component of pyruvate dehydrogenase complex OS=Oryza sativa subsp. japonica OX=39947 GN=OJA1212_C06.23 PE=2 SV=1	16
Q69TY5	Stromal processing peptidase, chloroplastic OS=Oryza sativa subsp. japonica OX=39947 GN=SPP PE=2 SV=2	16
A0A0P0YB77	Os12g0541500 protein OS=Oryza sativa subsp. japonica OX=39947 GN=Os12g0541500 PE=4 SV=1	16
Q8H8D6	Glutathione S-transferase, N-terminal domain containing protein, expressed OS=Oryza sativa subsp. japonica OX=39947 GN=Os03g0134900 PE=3 SV=1	16
Q0DJE6	Lactoylglutathione lyase OS=Oryza sativa subsp. japonica OX=39947 GN=Os05g0295800 PE=2 SV=1	16
Q65X08	Os05g0519400 protein OS=Oryza sativa subsp. japonica OX=39947 GN=Os05g0519400 PE=2 SV=1	16
Q8LQ33	Alpha-1,4 glucan phosphorylase OS=Oryza sativa subsp. japonica OX=39947 GN=Os01g0851700 PE=2 SV=1	16
Q7XLP7	OSJNBa0044M19.9 protein OS=Oryza sativa subsp. japonica OX=39947 GN=Os04g0386600 PE=2 SV=2	16
Q7FAT6	OSJNBa0010H02.6 protein OS=Oryza sativa subsp. japonica OX=39947 GN=Os04g0551800 PE=2 SV=1	16
Q6AV23	Os03g0619400 protein OS=Oryza sativa subsp. japonica OX=39947 GN=Os03g0619400 PE=2 SV=1	16
P38419	Lipoxygenase 7, chloroplastic OS=Oryza sativa subsp. japonica OX=39947 GN=CM-LOX1 PE=2 SV=2	16
Q67WN5	Inorganic diphosphatase, H+-translocating, vacuolar membrane OS=Oryza sativa subsp. japonica OX=39947 GN=P0017B12.8-1 PE=2 SV=1	16
Q10HD0	Chlorophyll a-b binding protein, chloroplastic OS=Oryza sativa subsp. japonica OX=39947 GN=RCABP89 PE=2 SV=1	16
Q6Z6S1	Apoptosis inhibitor 5-like protein API5 OS=Oryza sativa subsp. japonica OX=39947 GN=API5 PE=1 SV=1	16
Q7XBY4	Mitochondrial carnitine/acylcarnitine carrier, putative, expressed OS=Oryza sativa subsp. japonica OX=39947 GN=LOC_Os10g42299 PE=2 SV=1	16
P93407	Superoxide dismutase [Cu-Zn], chloroplastic OS=Oryza sativa subsp. japonica OX=39947 GN=SODCP PE=1 SV=1	16
Q7FAS1	Peroxisomal (S)-2-hydroxy-acid oxidase GLO3 OS=Oryza sativa subsp. japonica OX=39947 GN=GLO3 PE=2 SV=1	16
Q5VPB9	Ketol-acid reductoisomerase OS=Oryza sativa subsp. japonica OX=39947 GN=Os01g0652600 PE=3 SV=1	16
Q851S8	Adenylosuccinate synthetase 2, chloroplastic OS=Oryza sativa subsp. japonica OX=39947 GN=PURA2 PE=2 SV=1	16
Q6AVZ8	Peroxidase OS=Oryza sativa subsp. japonica OX=39947 GN=Os05g0134400 PE=2 SV=1	16
Q65XK0	Ketol-acid reductoisomerase, chloroplastic OS=Oryza sativa subsp. japonica OX=39947 GN=Os05g0573700 PE=1 SV=1	16
Q84PB7	Protein THYLAKOID FORMATION1, chloroplastic OS=Oryza sativa subsp. japonica OX=39947 GN=THF1 PE=2 SV=1	15
Q10DR8	Adenylyl cyclase-associated protein OS=Oryza sativa subsp. japonica OX=39947 GN=Os03g0722600 PE=2 SV=1	15
Q75IR7	Os05g0163000 protein OS=Oryza sativa subsp. japonica OX=39947 GN=Os05g0163000 PE=3 SV=1	15
Q6ZHZ1	Probable sucrose-phosphate synthase 4 OS=Oryza sativa subsp. japonica OX=39947 GN=SPS4 PE=2 SV=1	15
Q6YY41	Glycosyltransferase OS=Oryza sativa subsp. japonica OX=39947 GN=OSJNBb0046O12.33 PE=3 SV=1	15
Q8RYZ1	Cytosolic factor-like protein OS=Oryza sativa subsp. japonica OX=39947 GN=P0648C09.9 PE=2 SV=1	15
Q7X7I6	Glucose-6-phosphate 1-dehydrogenase OS=Oryza sativa subsp. japonica OX=39947 GN=Os04g0485300 PE=3 SV=2	15
Q6KA00	Os02g0822600 protein OS=Oryza sativa subsp. japonica OX=39947 GN=OJ1119_A01.23-1 PE=2 SV=1	15
Q7XV11	Chlorophyll a-b binding protein, chloroplastic OS=Oryza sativa subsp. japonica OX=39947 GN=Os04g0457000 PE=2 SV=1	15
Q10M12	Ricin B-like lectin R40C1 OS=Oryza sativa subsp. japonica OX=39947 GN=R40C1 PE=1 SV=1	15
Q8H852	Coatomer subunit gamma-1 OS=Oryza sativa subsp. japonica OX=39947 GN=Os03g0227000 PE=2 SV=2	15
Q6Z0I4	Enoyl-[acyl-carrier-protein] reductase [NADH] 1, chloroplastic OS=Oryza sativa subsp. japonica OX=39947 GN=Os08g0327400 PE=2 SV=1	15
Q652S1	Os06g0258900 protein OS=Oryza sativa subsp. japonica OX=39947 GN=P0603C10.39-1 PE=2 SV=1	15
Q0JDZ7	40S ribosomal protein S8 OS=Oryza sativa subsp. japonica OX=39947 GN=Os04g0349500 PE=2 SV=1	15
Q655T1	Phosphoglycerate kinase OS=Oryza sativa subsp. japonica OX=39947 GN=Os06g0668200 PE=2 SV=1	15
Q75LR5	40S ribosomal protein S6 OS=Oryza sativa subsp. japonica OX=39947 GN=Os03g0390000 PE=2 SV=1	15
Q0IN14	Hsp90 protein, expressed OS=Oryza sativa subsp. japonica OX=39947 GN=Os12g0514500 PE=3 SV=1	15
Q2QWM6	Os12g0190200 protein OS=Oryza sativa subsp. japonica OX=39947 GN=LOC_Os12g08830 PE=2 SV=2	15
Q7F8S5	Peroxiredoxin-2E-2, chloroplastic OS=Oryza sativa subsp. japonica OX=39947 GN=PRXIIE-2 PE=1 SV=1	15
Q8H616	Os06g0178900 protein OS=Oryza sativa subsp. japonica OX=39947 GN=Os06g0178900 PE=2 SV=1	15
Q69UI1	40S ribosomal protein S13-2 OS=Oryza sativa subsp. japonica OX=39947 GN=Os08g0117300 PE=1 SV=1	15
Q94CN1	Glyoxysomal fatty acid beta-chain multifunctional protein OS=Oryza sativa subsp. japonica OX=39947 GN=Os01g0348600 PE=2 SV=1	15
Q69P84	Aldehyde dehydrogenase OS=Oryza sativa subsp. japonica OX=39947 GN=OJ1344_B01.27-1 PE=2 SV=1	15
P49199	40S ribosomal protein S8 OS=Oryza sativa subsp. japonica OX=39947 GN=RPS8 PE=2 SV=2	15
Q5ZA31	Os06g0300800 protein OS=Oryza sativa subsp. japonica OX=39947 GN=P0501G08.38-2 PE=4 SV=1	15
Q10I42	HAD-superfamily hydrolase, subfamily IA, variant 3 containing protein, expressed OS=Oryza sativa subsp. japonica OX=39947 GN=Os03g0565200 PE=4 SV=1	15
A0A0P0VHP9	Os02g0287000 protein (Fragment) OS=Oryza sativa subsp. japonica OX=39947 GN=Os02g0287000 PE=3 SV=1	15
Q7G649	Expressed protein OS=Oryza sativa subsp. japonica OX=39947 GN=LOC_Os10g18340 PE=2 SV=1	15
A0A0P0WG85	Os04g0663100 protein OS=Oryza sativa subsp. japonica OX=39947 GN=Os04g0663100 PE=4 SV=1	15
Q6ZIV7	Hypersensitive-induced response protein 1 OS=Oryza sativa subsp. japonica OX=39947 GN=HIR1 PE=1 SV=1	15
Q6K1X5	Os02g0608900 protein OS=Oryza sativa subsp. japonica OX=39947 GN=Os02g0608900 PE=2 SV=1	15
Q6L5I5	Mitochondrial outer membrane protein porin 2 OS=Oryza sativa subsp. japonica OX=39947 GN=VDAC2 PE=2 SV=1	15
Q8H2T7	NADH dehydrogenase [ubiquinone] flavoprotein 1, mitochondrial OS=Oryza sativa subsp. japonica OX=39947 GN=P0503D09.102 PE=3 SV=1	15
Q7GCH3	26S proteasome regulatory particle triple-A ATPase subunit6 OS=Oryza sativa subsp. japonica OX=39947 GN=OsRPT6 PE=2 SV=1	15
Q6ASX7	Glycine-rich RNA binding protein OS=Oryza sativa subsp. japonica OX=39947 GN=Os03g0670700 PE=2 SV=1	15
Q8H631	Acyl-coenzyme A oxidase OS=Oryza sativa subsp. japonica OX=39947 GN=Os06g0103500 PE=2 SV=1	15
A5HEI2	Bowman-Birk type proteinase inhibitor A OS=Oryza sativa subsp. japonica OX=39947 GN=pinA PE=2 SV=1	15
Q6ER49	Peroxidase OS=Oryza sativa subsp. japonica OX=39947 GN=prx29 PE=2 SV=1	15
Q2QNG7	ATP-citrate synthase alpha chain protein 3 OS=Oryza sativa subsp. japonica OX=39947 GN=ACLA-3 PE=2 SV=1	15
Q6YY47	Os02g0588500 protein OS=Oryza sativa subsp. japonica OX=39947 GN=Os02g0588500 PE=4 SV=1	15
Q0IPL3	Os12g0189300 protein OS=Oryza sativa subsp. japonica OX=39947 GN=Os12g0189300 PE=4 SV=1	15
Q6ZD10	Os08g0342400 protein OS=Oryza sativa subsp. japonica OX=39947 GN=OJ1790_D02.29-1 PE=4 SV=1	15
Q6ATY4	UPF0603 protein Os05g0401100, chloroplastic OS=Oryza sativa subsp. japonica OX=39947 GN=Os05g0401100 PE=3 SV=1	15
Q7XPV4	OSJNBa0088H09.2 protein OS=Oryza sativa subsp. japonica OX=39947 GN=Os04g0683700 PE=4 SV=1	15
Q5KQJ9	Os05g0181000 protein OS=Oryza sativa subsp. japonica OX=39947 GN=Os05g0181000 PE=3 SV=1	15
Q6Z3F9	Os08g0553800 protein OS=Oryza sativa subsp. japonica OX=39947 GN=Os08g0553800 PE=2 SV=1	15
Q33AE4	Os10g0189100 protein OS=Oryza sativa subsp. japonica OX=39947 GN=LOC_Os10g11140 PE=2 SV=1	15
Q84P97	Mitochondrial outer membrane protein porin 5 OS=Oryza sativa subsp. japonica OX=39947 GN=VDAC5 PE=2 SV=1	15
Q5VMN4	Proteasome subunit beta type OS=Oryza sativa subsp. japonica OX=39947 GN=Os06g0153800 PE=2 SV=1	15
Q10MK9	AMP-binding enzyme family protein, expressed OS=Oryza sativa subsp. japonica OX=39947 GN=Os03g0305100 PE=4 SV=1	15
A0A0P0V242	Os01g0321300 protein OS=Oryza sativa subsp. japonica OX=39947 GN=Os01g0321300 PE=4 SV=1	15
Q9ST27	Phototropin-2 OS=Oryza sativa subsp. japonica OX=39947 GN=PHOT2 PE=1 SV=1	15
A0A0P0Y248	Serine hydroxymethyltransferase OS=Oryza sativa subsp. japonica OX=39947 GN=Os11g0455800 PE=3 SV=1	15
Q852M0	Glutamate dehydrogenase 1, mitochondrial OS=Oryza sativa subsp. japonica OX=39947 GN=GDH1 PE=2 SV=1	15
Q6Z1J6	Obg-like ATPase 1 OS=Oryza sativa subsp. japonica OX=39947 GN=YchF1 PE=1 SV=1	15
Q84TA3	Leucine aminopeptidase OS=Oryza sativa subsp. japonica OX=39947 GN=LKHA4 PE=2 SV=1	15
Q9SLX0	Importin subunit alpha-1b OS=Oryza sativa subsp. japonica OX=39947 GN=Os05g0155601 PE=1 SV=2	15
Q9LGQ6	Acyl transferase 9 OS=Oryza sativa subsp. japonica OX=39947 GN=AT9 PE=2 SV=1	14
Q5ZDJ3	Acetyltransferase 1-like OS=Oryza sativa subsp. japonica OX=39947 GN=P0686E09.27-1 PE=4 SV=1	14
Q6AUN5	Os05g0568900 protein OS=Oryza sativa subsp. japonica OX=39947 GN=Os05g0568900 PE=2 SV=1	14
A0A0P0YD24	Os12g0640600 protein OS=Oryza sativa subsp. japonica OX=39947 GN=Os12g0640600 PE=3 SV=1	14
Q67UK9	Probable glutathione S-transferase DHAR2, chloroplastic OS=Oryza sativa subsp. japonica OX=39947 GN=DHAR2 PE=2 SV=1	14
Q7XUG1	Malate synthase OS=Oryza sativa subsp. japonica OX=39947 GN=MS PE=2 SV=1	14
P0C437	Photosystem II D2 protein OS=Oryza sativa subsp. japonica OX=39947 GN=psbD PE=3 SV=1	14
A0A0N7KI05	Os03g0737000 protein (Fragment) OS=Oryza sativa subsp. japonica OX=39947 GN=Os03g0737000 PE=4 SV=1	14
P0DKK7	60S ribosomal protein L7a-2 OS=Oryza sativa subsp. japonica OX=39947 GN=RPL7A-2 PE=2 SV=1	14
Q652L5	Os09g0567350 protein OS=Oryza sativa subsp. japonica OX=39947 GN=OJ1155_H10.28-1 PE=2 SV=1	14
Q6ZKB1	Dihydrolipoamide acetyltransferase component of pyruvate dehydrogenase complex OS=Oryza sativa subsp. japonica OX=39947 GN=Os08g0431300 PE=3 SV=1	14
Q75W16	Phospho-2-dehydro-3-deoxyheptonate aldolase 2, chloroplastic OS=Oryza sativa subsp. japonica OX=39947 GN=DAHPS2 PE=2 SV=1	14
A0A0P0VDT5	Os02g0110200 protein (Fragment) OS=Oryza sativa subsp. japonica OX=39947 GN=Os02g0110200 PE=3 SV=1	14
Q6ZXK6	Kelch repeat containing protein OS=Oryza sativa subsp. japonica OX=39947 GN=kr1 PE=2 SV=1	14
Q109G2	DEAD-box ATP-dependent RNA helicase 12 OS=Oryza sativa subsp. japonica OX=39947 GN=Os10g0503700 PE=2 SV=2	14
Q6YY64	60S ribosomal protein L6 OS=Oryza sativa subsp. japonica OX=39947 GN=Os02g0591700 PE=2 SV=1	14
Q9FP25	Os01g0303000 protein OS=Oryza sativa subsp. japonica OX=39947 GN=P0035H10.18 PE=2 SV=1	14
A0A0P0WZL3	D-3-phosphoglycerate dehydrogenase OS=Oryza sativa subsp. japonica OX=39947 GN=Os06g0655100 PE=3 SV=1	14
P51431	Ubiquitin-40S ribosomal protein S27a-2 OS=Oryza sativa subsp. japonica OX=39947 GN=RPS27AB PE=2 SV=3	14
Q53PC7	Coatomer subunit beta-1 OS=Oryza sativa subsp. japonica OX=39947 GN=Os11g0174000 PE=2 SV=1	14
Q2R4A1	40S ribosomal protein S5, putative, expressed OS=Oryza sativa subsp. japonica OX=39947 GN=Os11g0482000 PE=2 SV=1	14
Q8H8E0	Glutathione S-transferase, N-terminal domain containing protein, expressed OS=Oryza sativa subsp. japonica OX=39947 GN=Os03g0135300 PE=2 SV=1	14
Q42997	Ferredoxin--nitrite reductase, chloroplastic OS=Oryza sativa subsp. japonica OX=39947 GN=Os01g0357100 PE=2 SV=1	14
Q6L4S0	DNA damage-binding protein 1 OS=Oryza sativa subsp. japonica OX=39947 GN=DBB1 PE=1 SV=1	14
Q6AVI0	Zinc finger BED domain-containing protein RICESLEEPER 2 OS=Oryza sativa subsp. japonica OX=39947 GN=Os03g0733400 PE=2 SV=1	14
Q2QW32	Leucine Rich Repeat family protein, expressed OS=Oryza sativa subsp. japonica OX=39947 GN=Os12g0210400 PE=2 SV=1	14
Q0J0Z5	Os09g0474300 protein OS=Oryza sativa subsp. japonica OX=39947 GN=Os09g0474300 PE=3 SV=1	14
Q6ATR5	Mitochondrial Rho GTPase OS=Oryza sativa subsp. japonica OX=39947 GN=OSJNBa0028F23.7 PE=2 SV=1	14
Q69UI2	40S ribosomal protein S13-1 OS=Oryza sativa subsp. japonica OX=39947 GN=Os08g0117200 PE=3 SV=2	14
Q6H7T1	Os02g0162500 protein OS=Oryza sativa subsp. japonica OX=39947 GN=Os02g0162500 PE=2 SV=1	14
Q6EUF8	Citrate synthase OS=Oryza sativa subsp. japonica OX=39947 GN=Os02g0232400 PE=2 SV=1	14
Q0JL44	Protein SGT1 homolog OS=Oryza sativa subsp. japonica OX=39947 GN=SGT1 PE=1 SV=1	14
Q6Z0N5	Os08g0295300 protein OS=Oryza sativa subsp. japonica OX=39947 GN=Os08g0295300 PE=2 SV=1	14
C7J056	Os03g0859600 protein (Fragment) OS=Oryza sativa subsp. japonica OX=39947 GN=Os03g0859600 PE=3 SV=1	14
Q5Z5T3	Os06g0567900 protein OS=Oryza sativa subsp. japonica OX=39947 GN=Os06g0567900 PE=3 SV=1	14
Q5ZBN0	Os01g0607900 protein OS=Oryza sativa subsp. japonica OX=39947 GN=Os01g0607900 PE=2 SV=1	14
Q8H3I3	40S ribosomal protein SA OS=Oryza sativa subsp. japonica OX=39947 GN=B1056G08.113 PE=2 SV=2	14
Q0D5S1	Os07g0539900 protein OS=Oryza sativa subsp. japonica OX=39947 GN=Os07g0539900 PE=2 SV=1	14
Q9LSU1	Proteasome subunit alpha type-5 OS=Oryza sativa subsp. japonica OX=39947 GN=PAE1 PE=2 SV=1	14
P52428	Proteasome subunit alpha type-1 OS=Oryza sativa subsp. japonica OX=39947 GN=PAF1 PE=2 SV=1	14
Q8H4B9	Os07g0516200 protein OS=Oryza sativa subsp. japonica OX=39947 GN=P0048D08.132 PE=2 SV=1	14
Q942L2	Protein disulfide isomerase-like 2-2 OS=Oryza sativa subsp. japonica OX=39947 GN=PDIL2-2 PE=2 SV=1	14
Q9ZP20	Thioredoxin M5, chloroplastic OS=Oryza sativa subsp. japonica OX=39947 GN=TRXM PE=2 SV=1	14
Q2QME5	Eukaryotic translation initiation factor 2 gamma subunit, putative, expressed OS=Oryza sativa subsp. japonica OX=39947 GN=Os12g0607100 PE=4 SV=1	14
Q0DCP0	Peroxidase (Fragment) OS=Oryza sativa subsp. japonica OX=39947 GN=Os06g0306300 PE=3 SV=1	14
Q6L4R5	V-type proton ATPase subunit C OS=Oryza sativa subsp. japonica OX=39947 GN=Os05g0593100 PE=2 SV=1	14
Q6ZK86	Os08g0504500 protein OS=Oryza sativa subsp. japonica OX=39947 GN=Os08g0504500 PE=2 SV=1	14
Q943K1	Os01g0869800 protein OS=Oryza sativa subsp. japonica OX=39947 GN=Os01g0869800 PE=2 SV=1	14
Q84LG6	Eukaryotic translation initiation factor 3 subunit C OS=Oryza sativa subsp. japonica OX=39947 GN=P0474G09.113 PE=2 SV=1	14
Q0D867	Pyruvate kinase (Fragment) OS=Oryza sativa subsp. japonica OX=39947 GN=Os07g0181000 PE=3 SV=1	14
Q651B0	Peptidyl-prolyl cis-trans isomerase OS=Oryza sativa subsp. japonica OX=39947 GN=Os09g0571400 PE=2 SV=1	14
P49027	Guanine nucleotide-binding protein subunit beta-like protein A OS=Oryza sativa subsp. japonica OX=39947 GN=RACK1A PE=1 SV=1	14
Q7F190	Malic enzyme OS=Oryza sativa subsp. japonica OX=39947 GN=OJ1457_D07.117 PE=2 SV=1	14
Q10MD1	Adenylosuccinate lyase OS=Oryza sativa subsp. japonica OX=39947 GN=Os03g0313600 PE=2 SV=1	14
P37833	Aspartate aminotransferase, cytoplasmic OS=Oryza sativa subsp. japonica OX=39947 GN=Os01g0760600 PE=2 SV=1	14
Q0JF58	Protein argonaute 4B OS=Oryza sativa subsp. japonica OX=39947 GN=AGO4B PE=2 SV=1	14
Q5VS74	Acetyltransferase component of pyruvate dehydrogenase complex OS=Oryza sativa subsp. japonica OX=39947 GN=P0644B06.24-2 PE=3 SV=1	14
Q53RB0	Probable linoleate 9S-lipoxygenase 4 OS=Oryza sativa subsp. japonica OX=39947 GN=Os03g0700700 PE=2 SV=1	14
Q6ZDY8	Succinate dehydrogenase [ubiquinone] flavoprotein subunit, mitochondrial OS=Oryza sativa subsp. japonica OX=39947 GN=SDH1 PE=1 SV=1	14
A0A0P0WEZ7	Os04g0614650 protein (Fragment) OS=Oryza sativa subsp. japonica OX=39947 GN=Os04g0614650 PE=4 SV=1	14
Q7XIJ9	Os07g0565600 protein OS=Oryza sativa subsp. japonica OX=39947 GN=OJ1773_H01.112-2 PE=4 SV=1	14
Q10RI6	Expressed protein OS=Oryza sativa subsp. japonica OX=39947 GN=LOC_Os03g06230 PE=2 SV=1	14
Q7XSU7	Peroxidase OS=Oryza sativa subsp. japonica OX=39947 GN=Os04g0688500 PE=2 SV=1	14
B9FCM4	Os04g0626400 protein OS=Oryza sativa subsp. japonica OX=39947 GN=Os04g0626400 PE=3 SV=1	14
Q6EUS1	Peroxidase OS=Oryza sativa subsp. japonica OX=39947 GN=prx27 PE=2 SV=1	14
Q10L93	50S ribosomal protein L6, putative, expressed OS=Oryza sativa subsp. japonica OX=39947 GN=Os03g0356300 PE=2 SV=1	14
Q9LSU3	Proteasome subunit alpha type-6 OS=Oryza sativa subsp. japonica OX=39947 GN=PAA1 PE=2 SV=1	14
Q6YS11	Os08g0282400 protein OS=Oryza sativa subsp. japonica OX=39947 GN=Os08g0282400 PE=2 SV=1	14
Q9AR38	Protoporphyrinogen oxidase, chloroplastic OS=Oryza sativa subsp. japonica OX=39947 GN=PPOX1 PE=2 SV=1	13
Q2QM23	Methyl-CpG binding domain containing protein, expressed OS=Oryza sativa subsp. japonica OX=39947 GN=Os12g0620400 PE=2 SV=1	13
Q0DIR7	40S ribosomal protein S4 OS=Oryza sativa subsp. japonica OX=39947 GN=Os05g0368300 PE=3 SV=1	13
P46466	26S proteasome regulatory subunit 4 homolog OS=Oryza sativa subsp. japonica OX=39947 GN=TBP2 PE=2 SV=2	13
Q5Z8V9	Delta-aminolevulinic acid dehydratase, chloroplastic OS=Oryza sativa subsp. japonica OX=39947 GN=HEMB PE=2 SV=1	13
Q5N7W3	Dolichyl-diphosphooligosaccharide--protein glycosyltransferase subunit 2 OS=Oryza sativa subsp. japonica OX=39947 GN=RPN2 PE=2 SV=1	13
P93438	S-adenosylmethionine synthase 2 OS=Oryza sativa subsp. japonica OX=39947 GN=SAM2 PE=2 SV=1	13
Q0DKY4	S-adenosylmethionine synthase 1 OS=Oryza sativa subsp. japonica OX=39947 GN=SAM1 PE=2 SV=1	13
P0C337	NAD(P)H-quinone oxidoreductase subunit H, chloroplastic OS=Oryza sativa subsp. japonica OX=39947 GN=ndhH PE=3 SV=1	13
Q75GB3	Os05g0230600 protein OS=Oryza sativa subsp. japonica OX=39947 GN=Os05g0230600 PE=2 SV=1	13
Q109K8	Os10g0461100 protein OS=Oryza sativa subsp. japonica OX=39947 GN=Os10g0461100 PE=2 SV=1	13
Q6YTT3	Phospho-2-dehydro-3-deoxyheptonate aldolase OS=Oryza sativa subsp. japonica OX=39947 GN=Os08g0484500 PE=2 SV=1	13
Q337E9	Malic enzyme OS=Oryza sativa subsp. japonica OX=39947 GN=Os10g0503500 PE=3 SV=2	13
Q69QD5	Chaperonin OS=Oryza sativa subsp. japonica OX=39947 GN=Os09g0438700 PE=2 SV=1	13
Q10A77	Protein TIC 62, chloroplastic OS=Oryza sativa subsp. japonica OX=39947 GN=TIC62 PE=1 SV=1	13
Q6AV34	Probable N-acetyl-gamma-glutamyl-phosphate reductase, chloroplastic OS=Oryza sativa subsp. japonica OX=39947 GN=Os03g0617900 PE=1 SV=1	13
Q337M4	Os10g0463800 protein OS=Oryza sativa subsp. japonica OX=39947 GN=Os10g0463800 PE=2 SV=1	13
Q8GSB5	Nucleoid DNA-binding-like protein OS=Oryza sativa subsp. japonica OX=39947 GN=OJ1477_F01.114 PE=3 SV=1	13
Q2QWN3	Os12g0189400 protein OS=Oryza sativa subsp. japonica OX=39947 GN=Os12g0189400 PE=2 SV=1	13
Q5Z7J2	Peroxidase OS=Oryza sativa subsp. japonica OX=39947 GN=Os06g0547400 PE=2 SV=1	13
Q0J0N6	Os09g0503400 protein OS=Oryza sativa subsp. japonica OX=39947 GN=Os09g0503400 PE=4 SV=2	13
Q10QU9	40S ribosomal protein SA OS=Oryza sativa subsp. japonica OX=39947 GN=Os03g0182600 PE=2 SV=1	13
Q7XT99	Probable aldo-keto reductase 2 OS=Oryza sativa subsp. japonica OX=39947 GN=Os04g0338000 PE=2 SV=2	13
Q10LV9	Eukaryotic translation initiation factor 2 beta subunit, putative, expressed OS=Oryza sativa subsp. japonica OX=39947 GN=Os03g0333300 PE=2 SV=1	13
A0A0P0Y445	Os11g0602500 protein (Fragment) OS=Oryza sativa subsp. japonica OX=39947 GN=Os11g0602500 PE=3 SV=1	13
Q8LSQ2	Probable signal recognition particle 43 kDa protein, chloroplastic OS=Oryza sativa subsp. japonica OX=39947 GN=Os03g0131900 PE=2 SV=1	13
Q7F8R1	Citrate synthase OS=Oryza sativa subsp. japonica OX=39947 GN=P0437H03.132 PE=2 SV=1	13
Q6L4F8	Guanine nucleotide-binding protein subunit beta-like protein B OS=Oryza sativa subsp. japonica OX=39947 GN=RACK1B PE=1 SV=1	13
Q8S3R2	Monodehydroascorbate reductase 2, peroxisomal OS=Oryza sativa subsp. japonica OX=39947 GN=MDAR2 PE=2 SV=1	13
Q6H703	Glyceraldehyde-3-phosphate dehydrogenase OS=Oryza sativa subsp. japonica OX=39947 GN=Os02g0171100 PE=2 SV=1	13
Q84LK3	Betaine aldehyde dehydrogenase 2 OS=Oryza sativa subsp. japonica OX=39947 GN=BADH2 PE=1 SV=1	13
A0A0P0XHD8	Histone H2B OS=Oryza sativa subsp. japonica OX=39947 GN=Os08g0490900 PE=3 SV=1	13
Q7XR19	60S ribosomal protein L6 OS=Oryza sativa subsp. japonica OX=39947 GN=Os04g0473400 PE=2 SV=2	13
Q75HJ3	Os03g0804800 protein OS=Oryza sativa subsp. japonica OX=39947 GN=Os03g0804800 PE=3 SV=1	13
Q6Z4G3	UDP-arabinopyranose mutase 3 OS=Oryza sativa subsp. japonica OX=39947 GN=UAM3 PE=1 SV=1	13
Q5ZCV1	Os01g0375200 protein OS=Oryza sativa subsp. japonica OX=39947 GN=Os01g0375200 PE=3 SV=1	13
Q5JJJ5	Os01g0920400 protein OS=Oryza sativa subsp. japonica OX=39947 GN=B1793G04.8-1 PE=3 SV=1	13
Q6Z744	Dihydropyrimidine dehydrogenase OS=Oryza sativa subsp. japonica OX=39947 GN=Os02g0736400 PE=2 SV=1	13
Q5VRX8	Os01g0185200 protein OS=Oryza sativa subsp. japonica OX=39947 GN=P0510F03.13-1 PE=2 SV=1	13
Q6ZFX8	Os02g0710900 protein OS=Oryza sativa subsp. japonica OX=39947 GN=Os02g0710900 PE=3 SV=1	13
Q0JBV4	Isocitrate dehydrogenase [NADP] OS=Oryza sativa subsp. japonica OX=39947 GN=Os04g0508200 PE=2 SV=1	13
Q75IM9	Isovaleryl-CoA dehydrogenase, mitochondrial OS=Oryza sativa subsp. japonica OX=39947 GN=Os05g0125500 PE=2 SV=2	13
Q0ITU3	Os11g0216300 protein (Fragment) OS=Oryza sativa subsp. japonica OX=39947 GN=Os11g0216300 PE=4 SV=1	13
P25776	Oryzain alpha chain OS=Oryza sativa subsp. japonica OX=39947 GN=Os04g0650000 PE=1 SV=2	13
Q9LGH4	Histone H2B.6 OS=Oryza sativa subsp. japonica OX=39947 GN=H2B.6 PE=3 SV=1	13
Q6YYR2	Os08g0234000 protein OS=Oryza sativa subsp. japonica OX=39947 GN=Os08g0234000 PE=2 SV=1	13
Q5W676	Hexokinase-5 OS=Oryza sativa subsp. japonica OX=39947 GN=HXK5 PE=2 SV=1	13
Q7GBK0	Histone H2B.7 OS=Oryza sativa subsp. japonica OX=39947 GN=H2B.7 PE=2 SV=1	13
Q852A3	Expressed protein OS=Oryza sativa subsp. japonica OX=39947 GN=OSJNBb0081B07.22 PE=2 SV=1	13
Q851F5	Os03g0729300 protein OS=Oryza sativa subsp. japonica OX=39947 GN=LOC_Os03g51960 PE=2 SV=1	13
A0A0P0VRQ0	Os02g0822300 protein OS=Oryza sativa subsp. japonica OX=39947 GN=Os02g0822300 PE=4 SV=1	13
Q6K4P1	Eukaryotic translation initiation factor 3 subunit G OS=Oryza sativa subsp. japonica OX=39947 GN=Os02g0788400 PE=2 SV=1	13
Q0D9C4	Catalase isozyme B OS=Oryza sativa subsp. japonica OX=39947 GN=CATB PE=2 SV=1	13
Q5VQ78	Coatomer subunit beta'-1 OS=Oryza sativa subsp. japonica OX=39947 GN=Os06g0143900 PE=2 SV=1	13
Q0DJT2	Lactoylglutathione lyase (Fragment) OS=Oryza sativa subsp. japonica OX=39947 GN=Os05g0230900 PE=3 SV=1	13
Q7XTP6	OSJNBa0093O08.1 protein OS=Oryza sativa subsp. japonica OX=39947 GN=OSJNBa0093O08.1 PE=4 SV=2	13
Q0JAC6	Os04g0605900 protein OS=Oryza sativa subsp. japonica OX=39947 GN=Os04g0605900 PE=2 SV=1	13
Q6Z4N6	Ricin B-like lectin R40G2 OS=Oryza sativa subsp. japonica OX=39947 GN=R40G2 PE=2 SV=1	13
Q7XS58	Cysteine synthase OS=Oryza sativa subsp. japonica OX=39947 GN=Os04g0165700 PE=2 SV=2	13
Q94JJ0	Fructose-bisphosphate aldolase OS=Oryza sativa subsp. japonica OX=39947 GN=Os01g0118000 PE=2 SV=1	13
Q6ZHE5	Putative D-cysteine desulfhydrase 1, mitochondrial OS=Oryza sativa subsp. japonica OX=39947 GN=Os02g0773300 PE=2 SV=2	13
Q53N80	Os11g0242400 protein OS=Oryza sativa subsp. japonica OX=39947 GN=LOC_Os11g13850 PE=2 SV=1	13
Q8LP96	Moco containing protein(OsMCP) OS=Oryza sativa subsp. japonica OX=39947 GN=OsMCP PE=2 SV=1	13
Q10M94	Glucose-6-phosphate 1-dehydrogenase OS=Oryza sativa subsp. japonica OX=39947 GN=Os03g0318500 PE=3 SV=1	13
O64422	Fructose-1,6-bisphosphatase, chloroplastic OS=Oryza sativa subsp. japonica OX=39947 GN=Os03g0267300 PE=2 SV=1	13
H6TFZ4	Sucrose synthase 5 OS=Oryza sativa subsp. japonica OX=39947 GN=SUS5 PE=2 SV=1	13
Q8W0E6	Chlorophyll a-b binding protein, chloroplastic OS=Oryza sativa subsp. japonica OX=39947 GN=Os01g0720500 PE=2 SV=1	13
Q650W6	Os09g0565200 protein OS=Oryza sativa subsp. japonica OX=39947 GN=Os09g0565200 PE=2 SV=1	13
B9FM04	Os05g0104650 protein OS=Oryza sativa subsp. japonica OX=39947 GN=Os05g0104650 PE=3 SV=1	13
Q10NW0	Imidazole glycerol phosphate synthase hisHF OS=Oryza sativa subsp. japonica OX=39947 GN=LOC_Os03g15120 PE=2 SV=1	13
Q6YZK5	Os08g0359000 protein OS=Oryza sativa subsp. japonica OX=39947 GN=Os08g0359000 PE=2 SV=1	12
Q6H734	Os02g0198600 protein OS=Oryza sativa subsp. japonica OX=39947 GN=Os02g0198600 PE=2 SV=1	12
Q6K4S7	Os02g0285300 protein OS=Oryza sativa subsp. japonica OX=39947 GN=Os02g0285300 PE=2 SV=1	12
B7EBF9	Os04g0459900 protein OS=Oryza sativa subsp. japonica OX=39947 GN=Os04g0459900 PE=2 SV=1	12
Q6H852	Proteasome subunit alpha type OS=Oryza sativa subsp. japonica OX=39947 GN=Os02g0634900 PE=2 SV=1	12
Q71VM4	Importin subunit alpha-1a OS=Oryza sativa subsp. japonica OX=39947 GN=Os01g0253300 PE=1 SV=2	12
Q7G3Y4	ATP synthase gamma chain, mitochondrial, putative, expressed OS=Oryza sativa subsp. japonica OX=39947 GN=LOC_Os10g17280 PE=2 SV=1	12
Q6ZBH2	Os08g0545200 protein OS=Oryza sativa subsp. japonica OX=39947 GN=Os08g0545200 PE=2 SV=1	12
Q2QZH3	Os11g0687100 protein OS=Oryza sativa subsp. japonica OX=39947 GN=LOC_Os11g45990 PE=4 SV=1	12
Q2R1M8	DEAD-box ATP-dependent RNA helicase 52C OS=Oryza sativa subsp. japonica OX=39947 GN=Os11g0599500 PE=3 SV=1	12
Q6YUK5	T-complex protein 1 subunit delta OS=Oryza sativa subsp. japonica OX=39947 GN=Os02g0332200 PE=2 SV=1	12
Q6Z875	Os02g0325100 protein OS=Oryza sativa subsp. japonica OX=39947 GN=Os02g0325100 PE=2 SV=1	12
Q6Z5N4	Pyruvate dehydrogenase E1 component subunit alpha-1, mitochondrial OS=Oryza sativa subsp. japonica OX=39947 GN=Os02g0739600 PE=2 SV=1	12
Q6ASR0	Os05g0147500 protein OS=Oryza sativa subsp. japonica OX=39947 GN=Os05g0147500 PE=4 SV=1	12
Q0DWH1	Alcohol dehydrogenase class-3 OS=Oryza sativa subsp. japonica OX=39947 GN=Os02g0815500 PE=2 SV=1	12
Q7XMP6	D-3-phosphoglycerate dehydrogenase OS=Oryza sativa subsp. japonica OX=39947 GN=Os04g0650800 PE=2 SV=1	12
Q6H4P7	Os09g0378300 protein OS=Oryza sativa subsp. japonica OX=39947 GN=Os09g0378300 PE=2 SV=1	12
Q6YXG8	Os09g0467100 protein OS=Oryza sativa subsp. japonica OX=39947 GN=Os09g0467100 PE=2 SV=1	12
Q60EY9	Os05g0208000 protein OS=Oryza sativa subsp. japonica OX=39947 GN=Os05g0208000 PE=2 SV=1	12
Q6K4J4	Peroxidase OS=Oryza sativa subsp. japonica OX=39947 GN=prx122 PE=3 SV=1	12
Q0DSY0	Os03g0281600 protein (Fragment) OS=Oryza sativa subsp. japonica OX=39947 GN=Os03g0281600 PE=3 SV=1	12
Q2R8Z5	Alcohol dehydrogenase 1 OS=Oryza sativa subsp. japonica OX=39947 GN=ADH1 PE=2 SV=2	12
Q6ERW9	Probable cinnamyl alcohol dehydrogenase 8B OS=Oryza sativa subsp. japonica OX=39947 GN=CAD8B PE=3 SV=2	12
Q688Q9	Glutamate--cysteine ligase A, chloroplastic OS=Oryza sativa subsp. japonica OX=39947 GN=GSH1-1 PE=2 SV=1	12
Q8H8D8	Glutathione S-transferase GSTF15 OS=Oryza sativa subsp. japonica OX=39947 GN=LOC_Os03g04240 PE=2 SV=1	12
Q7XUC9	Histone H4 OS=Oryza sativa subsp. japonica OX=39947 GN=OSJNBb0064P21.1 PE=2 SV=2	12
Q42972	Malate dehydrogenase, glyoxysomal OS=Oryza sativa subsp. japonica OX=39947 GN=Os12g0632700 PE=1 SV=3	12
Q654U8	Pyrophosphate--fructose 6-phosphate 1-phosphotransferase subunit beta OS=Oryza sativa subsp. japonica OX=39947 GN=PFP-BETA PE=3 SV=1	12
Q5Z8V8	Os06g0704700 protein OS=Oryza sativa subsp. japonica OX=39947 GN=Os06g0704700 PE=2 SV=1	12
Q10SU0	Os03g0111200 protein OS=Oryza sativa subsp. japonica OX=39947 GN=Os03g0111200 PE=2 SV=1	12
Q67VZ1	Annexin OS=Oryza sativa subsp. japonica OX=39947 GN=Os06g0221200 PE=2 SV=1	12
Q7F8Y1	Polyadenylate-binding protein OS=Oryza sativa subsp. japonica OX=39947 GN=Os04g0504800 PE=2 SV=1	12
Q75I93	Beta-glucosidase 7 OS=Oryza sativa subsp. japonica OX=39947 GN=BGLU7 PE=1 SV=1	12
Q6ETK1	Os02g0180200 protein OS=Oryza sativa subsp. japonica OX=39947 GN=Os02g0180200 PE=4 SV=1	12
Q6ZDP0	Os07g0196200 protein OS=Oryza sativa subsp. japonica OX=39947 GN=Os07g0196200 PE=4 SV=1	12
Q0DV66	Os03g0146400 protein OS=Oryza sativa subsp. japonica OX=39947 GN=Os03g0146400 PE=4 SV=1	12
Q69X22	Phospholipase D OS=Oryza sativa subsp. japonica OX=39947 GN=Os06g0604200 PE=2 SV=1	12
Q7XBZ9	Dynamin-related protein 1C, putative, expressed OS=Oryza sativa subsp. japonica OX=39947 GN=OSJNBa0057L21.1 PE=2 SV=1	12
Q10R10	Hydrolase, carbon-nitrogen family protein, expressed OS=Oryza sativa subsp. japonica OX=39947 GN=Os03g0175600 PE=2 SV=1	12
Q5VR12	NADH-cytochrome b5 reductase OS=Oryza sativa subsp. japonica OX=39947 GN=Os01g0174300 PE=3 SV=1	12
Q2QYB7	Homoserine dehydrogenase OS=Oryza sativa subsp. japonica OX=39947 GN=LOC_Os12g03190 PE=3 SV=1	12
Q6L506	Probable monofunctional riboflavin biosynthesis protein RIBA 3, chloroplastic OS=Oryza sativa subsp. japonica OX=39947 GN=RIBA3 PE=2 SV=1	12
Q6Z8I7	Os02g0752200 protein OS=Oryza sativa subsp. japonica OX=39947 GN=Os02g0752200 PE=4 SV=1	12
Q65XA1	Os05g0116000 protein OS=Oryza sativa subsp. japonica OX=39947 GN=Os05g0116000 PE=2 SV=1	12
A0A0P0XMB6	Os09g0407950 protein OS=Oryza sativa subsp. japonica OX=39947 GN=Os09g0407950 PE=4 SV=1	12
Q6EP22	Cell division inhibitor-like OS=Oryza sativa subsp. japonica OX=39947 GN=P0264G11.15-1 PE=4 SV=1	12
Q10LR5	Fumarate hydratase 1, mitochondrial, putative, expressed OS=Oryza sativa subsp. japonica OX=39947 GN=Os03g0337900 PE=2 SV=1	12
O22386	50S ribosomal protein L12, chloroplastic OS=Oryza sativa subsp. japonica OX=39947 GN=RPL12-2 PE=2 SV=2	12
Q6YXW6	Sucrose-phosphatase 2 OS=Oryza sativa subsp. japonica OX=39947 GN=SPP2 PE=1 SV=1	12
Q6AT40	Os05g0558900 protein OS=Oryza sativa subsp. japonica OX=39947 GN=Os05g0558900 PE=2 SV=1	12
Q69S39	Cytochrome b6-f complex iron-sulfur subunit, chloroplastic OS=Oryza sativa subsp. japonica OX=39947 GN=petC PE=1 SV=1	12
Q8W422	26S protease regulatory subunit 4, putative, expressed OS=Oryza sativa subsp. japonica OX=39947 GN=OsRPT2b PE=2 SV=1	12
Q2QMG2	Methylcrotonoyl-CoA carboxylase subunit alpha, mitochondrial OS=Oryza sativa subsp. japonica OX=39947 GN=MCCA PE=2 SV=2	12
Q69Q32	Os06g0607800 protein OS=Oryza sativa subsp. japonica OX=39947 GN=Os06g0607800 PE=2 SV=1	12
Q0JBZ3	OSJNBa0029H02.25 protein OS=Oryza sativa subsp. japonica OX=39947 GN=Os04g0501600 PE=2 SV=1	12
Q10LV7	Os03g0333400 protein OS=Oryza sativa subsp. japonica OX=39947 GN=LOC_Os03g21560 PE=3 SV=1	12
Q8H4E0	Os07g0630800 protein OS=Oryza sativa subsp. japonica OX=39947 GN=P0011H09.138 PE=2 SV=1	12
Q0J3S0	Os08g0557100 protein (Fragment) OS=Oryza sativa subsp. japonica OX=39947 GN=Os08g0557100 PE=4 SV=1	12
Q7XTK3	Amidase 1 OS=Oryza sativa subsp. japonica OX=39947 GN=AMI1 PE=1 SV=1	12
Q8LNF2	Os10g0502000 protein OS=Oryza sativa subsp. japonica OX=39947 GN=Os10g0502000 PE=2 SV=1	12
Q9SDG5	Isocitrate dehydrogenase [NAD] subunit, mitochondrial OS=Oryza sativa subsp. japonica OX=39947 GN=Os01g0276100 PE=2 SV=1	12
Q8S059	Stearoyl-[acyl-carrier-protein] 9-desaturase 2, chloroplastic OS=Oryza sativa subsp. japonica OX=39947 GN=SSI2 PE=2 SV=1	12
A0A0P0VEN2	Os02g0137400 protein (Fragment) OS=Oryza sativa subsp. japonica OX=39947 GN=Os02g0137400 PE=4 SV=1	12
Q6H450	Annexin OS=Oryza sativa subsp. japonica OX=39947 GN=Os09g0394900 PE=2 SV=1	12
A0A0P0V2C2	Peroxidase (Fragment) OS=Oryza sativa subsp. japonica OX=39947 GN=Os01g0326300 PE=3 SV=1	12
Q70G58	Thioredoxin reductase NTRC OS=Oryza sativa subsp. japonica OX=39947 GN=Os07g0657900 PE=1 SV=2	12
Q7XQP9	GrpE protein homolog OS=Oryza sativa subsp. japonica OX=39947 GN=OSJNBa0084A10.6 PE=2 SV=1	12
Q7XEQ3	40S ribosomal protein S17-4, putative, expressed OS=Oryza sativa subsp. japonica OX=39947 GN=LOC_Os10g27190 PE=3 SV=1	12
B7E4J4	Os05g0382600 protein OS=Oryza sativa subsp. japonica OX=39947 GN=Os05g0382600 PE=2 SV=1	12
Q7XYS3	Allene oxide synthase 2 OS=Oryza sativa subsp. japonica OX=39947 GN=CYP74A2 PE=2 SV=2	12
Q8GRU7	Os07g0640200 protein OS=Oryza sativa subsp. japonica OX=39947 GN=P0524G08.102 PE=2 SV=1	12
Q9ARZ9	Ubiquitin-40S ribosomal protein S27a-1 OS=Oryza sativa subsp. japonica OX=39947 GN=RPS27AA PE=2 SV=1	12
Q69N33	Dihydrolipoamide acetyltransferase component of pyruvate dehydrogenase complex OS=Oryza sativa subsp. japonica OX=39947 GN=Os09g0408600 PE=2 SV=1	12
Q08480	Adenylate kinase 4 OS=Oryza sativa subsp. japonica OX=39947 GN=ADK-B PE=2 SV=1	12
Q53PA7	2-oxoglutarate/malate translocator (Clone OMT103), mitochondrial membrane-proso millet OS=Oryza sativa subsp. japonica OX=39947 GN=LOC_Os11g24450 PE=2 SV=1	12
Q6K6A4	Os02g0816800 protein OS=Oryza sativa subsp. japonica OX=39947 GN=Os02g0816800 PE=4 SV=1	12
Q654L9	Acetyltransferase component of pyruvate dehydrogenase complex OS=Oryza sativa subsp. japonica OX=39947 GN=Os06g0499900 PE=2 SV=1	12
Q75HX0	Actin OS=Oryza sativa subsp. japonica OX=39947 GN=Os05g0438800 PE=2 SV=1	12
Q657L8	Peptidylprolyl isomerase OS=Oryza sativa subsp. japonica OX=39947 GN=P0468H06.14-1 PE=2 SV=1	12
Q33E23	Glutamate dehydrogenase 2, mitochondrial OS=Oryza sativa subsp. japonica OX=39947 GN=GDH2 PE=2 SV=1	12
A0A0P0WI14	Os05g0150900 protein OS=Oryza sativa subsp. japonica OX=39947 GN=Os05g0150900 PE=3 SV=1	12
A0A0P0XR31	Peroxidase (Fragment) OS=Oryza sativa subsp. japonica OX=39947 GN=Os10g0109300 PE=3 SV=1	12
Q6ZG77	Probable diaminopimelate decarboxylase, chloroplastic OS=Oryza sativa subsp. japonica OX=39947 GN=LYSA PE=2 SV=1	12
Q2QWU7	Dihydrolipoamide acetyltransferase component of pyruvate dehydrogenase complex OS=Oryza sativa subsp. japonica OX=39947 GN=Os12g0182200 PE=3 SV=2	12
P93844	Phospholipase D alpha 2 OS=Oryza sativa subsp. japonica OX=39947 GN=PLD2 PE=2 SV=2	12
Q75IQ4	Outer envelope pore protein 24, chloroplastic OS=Oryza sativa subsp. japonica OX=39947 GN=OEP24 PE=2 SV=1	12
B9GBE2	Os11g0105750 protein OS=Oryza sativa subsp. japonica OX=39947 GN=Os11g0105750 PE=4 SV=1	12
Q0E446	Os02g0137200 protein (Fragment) OS=Oryza sativa subsp. japonica OX=39947 GN=Os02g0137200 PE=3 SV=1	12
P40392	Ras-related protein RIC1 OS=Oryza sativa subsp. japonica OX=39947 GN=RIC1 PE=2 SV=2	12
Q8LHD1	Os01g0966000 protein OS=Oryza sativa subsp. japonica OX=39947 GN=P0458E05.23-1 PE=2 SV=1	12
Q6H7M1	Fumarylacetoacetase OS=Oryza sativa subsp. japonica OX=39947 GN=FAH PE=2 SV=1	12
Q8S1Y9	Calmodulin-like protein 1 OS=Oryza sativa subsp. japonica OX=39947 GN=CML1 PE=2 SV=1	12
Q10MS5	40S ribosomal protein S7 OS=Oryza sativa subsp. japonica OX=39947 GN=Os03g0297100 PE=2 SV=1	12
Q9AS12	Peroxidase OS=Oryza sativa subsp. japonica OX=39947 GN=prx16 PE=3 SV=1	12
Q7XSU8	Peroxidase OS=Oryza sativa subsp. japonica OX=39947 GN=Os04g0688300 PE=2 SV=2	12
Q6YWJ7	Chlorophyll a-b binding protein, chloroplastic OS=Oryza sativa subsp. japonica OX=39947 GN=Os08g0435900 PE=2 SV=1	12
Q6ZG03	Os08g0276100 protein OS=Oryza sativa subsp. japonica OX=39947 GN=Os08g0276100 PE=2 SV=1	12
Q8H588	Os07g0173700 protein OS=Oryza sativa subsp. japonica OX=39947 GN=OJ1656_E11.108 PE=3 SV=1	12
Q9LG77	Os01g0191200 protein OS=Oryza sativa subsp. japonica OX=39947 GN=Os01g0191200 PE=2 SV=1	12
P41095	60S acidic ribosomal protein P0 OS=Oryza sativa subsp. japonica OX=39947 GN=Os08g0130500 PE=1 SV=3	12
Q6ZDS0	Os08g0485900 protein OS=Oryza sativa subsp. japonica OX=39947 GN=Os08g0485900 PE=4 SV=1	12
Q9LD82	Os01g0210500 protein OS=Oryza sativa subsp. japonica OX=39947 GN=Os01g0210500 PE=2 SV=1	12
Q7FAM9	V-type proton ATPase subunit G OS=Oryza sativa subsp. japonica OX=39947 GN=Os04g0601700 PE=2 SV=1	12
Q84M87	Os03g0858100 protein OS=Oryza sativa subsp. japonica OX=39947 GN=Os03g0858100 PE=4 SV=1	12
Q10NY2	Protein TPR3 OS=Oryza sativa subsp. japonica OX=39947 GN=TPR3 PE=1 SV=1	12
Q943F3	60S ribosomal protein L18a OS=Oryza sativa subsp. japonica OX=39947 GN=RPL18A PE=1 SV=1	12
Q2QPD4	Os12g0533700 protein OS=Oryza sativa subsp. japonica OX=39947 GN=Os12g0533700 PE=4 SV=1	12
P0C030	Ubiquitin-NEDD8-like protein RUB1 OS=Oryza sativa subsp. japonica OX=39947 GN=RUB1 PE=2 SV=2	12
Q2R2Z0	Glutamyl-tRNA(Gln) amidotransferase subunit B, chloroplastic/mitochondrial OS=Oryza sativa subsp. japonica OX=39947 GN=GATB PE=2 SV=1	12
Q0D7W4	Zeta-carotene desaturase OS=Oryza sativa subsp. japonica OX=39947 GN=Os07g0204900 PE=3 SV=1	12
Q0J7U6	Protein TPR2 OS=Oryza sativa subsp. japonica OX=39947 GN=TPR2 PE=1 SV=1	12
Q0D529	Os07g0586500 protein OS=Oryza sativa subsp. japonica OX=39947 GN=Os07g0586500 PE=2 SV=1	12
Q6F2U9	Lysine--tRNA ligase OS=Oryza sativa subsp. japonica OX=39947 GN=Os03g0586800 PE=2 SV=1	12
Q10MK5	Argininosuccinate lyase, putative, expressed OS=Oryza sativa subsp. japonica OX=39947 GN=OsASL1 PE=2 SV=1	11
Q69LE4	Os07g0168600 protein OS=Oryza sativa subsp. japonica OX=39947 GN=Os07g0168600 PE=2 SV=1	11
Q7EYK9	Glucose-6-phosphate 1-dehydrogenase OS=Oryza sativa subsp. japonica OX=39947 GN=P0613B07.138 PE=2 SV=1	11
Q9LRI6	Mitochondrial aldehyde dehydrogenase ALDH2a OS=Oryza sativa subsp. japonica OX=39947 GN=Aldh2a PE=2 SV=1	11
Q75HY2	Carboxypeptidase OS=Oryza sativa subsp. japonica OX=39947 GN=Os05g0582800 PE=2 SV=1	11
Q851F6	Expressed protein OS=Oryza sativa subsp. japonica OX=39947 GN=LOC_Os03g51950 PE=2 SV=1	11
Q9LSU0	Proteasome subunit alpha type-3 OS=Oryza sativa subsp. japonica OX=39947 GN=PAG1 PE=2 SV=1	11
Q6ASR1	Chaperonin protein OS=Oryza sativa subsp. japonica OX=39947 GN=Os05g0147400 PE=2 SV=1	11
A0A0P0XV01	Os10g0436800 protein OS=Oryza sativa subsp. japonica OX=39947 GN=Os10g0436800 PE=4 SV=1	11
Q5VME5	Glycosyltransferase OS=Oryza sativa subsp. japonica OX=39947 GN=Os06g0289900 PE=2 SV=1	11
Q93Y73	Aspartate-semialdehyde dehydrogenase family protein, expressed OS=Oryza sativa subsp. japonica OX=39947 GN=LOC_Os03g55280 PE=3 SV=1	11
Q0DFC9	Plastocyanin, chloroplastic OS=Oryza sativa subsp. japonica OX=39947 GN=PETE PE=1 SV=1	11
Q0D8N4	Os07g0143000 protein OS=Oryza sativa subsp. japonica OX=39947 GN=Os07g0143000 PE=2 SV=1	11
A0A0P0W2S8	Os03g0704100 protein (Fragment) OS=Oryza sativa subsp. japonica OX=39947 GN=Os03g0704100 PE=4 SV=1	11
Q5JKZ9	Os01g0952600 protein OS=Oryza sativa subsp. japonica OX=39947 GN=Os01g0952600 PE=3 SV=1	11
Q0DBN4	Aspartate aminotransferase OS=Oryza sativa subsp. japonica OX=39947 GN=Os06g0548000 PE=2 SV=1	11
P49210	60S ribosomal protein L9 OS=Oryza sativa subsp. japonica OX=39947 GN=RPL9 PE=2 SV=3	11
Q0J0H4	Pyruvate dehydrogenase E1 component subunit beta-2, mitochondrial OS=Oryza sativa subsp. japonica OX=39947 GN=Os09g0509200 PE=2 SV=1	11
Q94LR9	3-ketoacyl-CoA thiolase 2, peroxisomal, putative, expressed OS=Oryza sativa subsp. japonica OX=39947 GN=Os10g0457600 PE=2 SV=1	11
A0A0P0WSW9	Os06g0167000 protein (Fragment) OS=Oryza sativa subsp. japonica OX=39947 GN=Os06g0167000 PE=4 SV=1	11
Q69IN8	Os09g0513000 protein OS=Oryza sativa subsp. japonica OX=39947 GN=Os09g0513000 PE=4 SV=1	11
Q10KF0	Proteasome subunit alpha type-2 OS=Oryza sativa subsp. japonica OX=39947 GN=PAB1 PE=2 SV=1	11
Q94CM9	Os01g0348700 protein OS=Oryza sativa subsp. japonica OX=39947 GN=Os01g0348700 PE=3 SV=1	11
Q75J18	60S ribosomal protein L13a-2, putative, expressed OS=Oryza sativa subsp. japonica OX=39947 GN=OSJNBb0081K01.9 PE=2 SV=1	11
Q69LG7	Aspartate kinase-homoserine dehydrogenase OS=Oryza sativa subsp. japonica OX=39947 GN=Os09g0294000 PE=2 SV=1	11
Q6J657	Cell death associated protein OS=Oryza sativa subsp. japonica OX=39947 GN=Os05g0410200 PE=2 SV=1	11
P0C488	30S ribosomal protein S4, chloroplastic OS=Oryza sativa subsp. japonica OX=39947 GN=rps4 PE=3 SV=1	11
Q688M9	'putative endo-1,31,4-beta-D-glucanase OS=Oryza sativa subsp. japonica OX=39947 GN=Os05g0399100 PE=2 SV=1	11
Q6K1Q6	Os02g0622300 protein OS=Oryza sativa subsp. japonica OX=39947 GN=OsRPL14 PE=2 SV=1	11
Q5QLT6	Os01g0830100 protein OS=Oryza sativa subsp. japonica OX=39947 GN=B1088C09.41-1 PE=2 SV=1	11
Q651F0	Os09g0539100 protein OS=Oryza sativa subsp. japonica OX=39947 GN=Os09g0539100 PE=3 SV=1	11
Q84VG0	Probable calcium-binding protein CML7 OS=Oryza sativa subsp. japonica OX=39947 GN=CML7 PE=2 SV=1	11
Q6H7I9	ATP-dependent Clp protease proteolytic subunit OS=Oryza sativa subsp. japonica OX=39947 GN=Os02g0634500 PE=2 SV=1	11
Q6EUS6	Aspartate aminotransferase OS=Oryza sativa subsp. japonica OX=39947 GN=Os02g0236000 PE=2 SV=1	11
Q9FXT4	Alpha-galactosidase OS=Oryza sativa subsp. japonica OX=39947 GN=Os10g0493600 PE=1 SV=1	11
Q84T92	Chalcone--flavonone isomerase OS=Oryza sativa subsp. japonica OX=39947 GN=CHI PE=2 SV=1	11
Q6YZH8	Os08g0559600 protein OS=Oryza sativa subsp. japonica OX=39947 GN=Os08g0559600 PE=2 SV=1	11
Q0D8E4	Os07g0165000 protein (Fragment) OS=Oryza sativa subsp. japonica OX=39947 GN=Os07g0165000 PE=4 SV=1	11
Q8GSE8	Os07g0162500 protein OS=Oryza sativa subsp. japonica OX=39947 GN=OJ1714_H10.152 PE=2 SV=1	11
Q6H795	Chaperone protein ClpD1, chloroplastic OS=Oryza sativa subsp. japonica OX=39947 GN=CLPD1 PE=2 SV=1	11
Q40680	Elongation factor 1-delta 1 OS=Oryza sativa subsp. japonica OX=39947 GN=Os07g0614500 PE=2 SV=3	11
Q8S5M6	Glutamyl-tRNA synthetase family protein, expressed OS=Oryza sativa subsp. japonica OX=39947 GN=Os10g0369000 PE=3 SV=1	11
Q0JE23	Os04g0340300 protein OS=Oryza sativa subsp. japonica OX=39947 GN=Os04g0340300 PE=2 SV=1	11
Q0IMS5	Nucleoside diphosphate kinase OS=Oryza sativa subsp. japonica OX=39947 GN=Os12g0548300 PE=2 SV=1	11
Q0JAK9	OSJNBa0009P12.17 protein OS=Oryza sativa subsp. japonica OX=39947 GN=Os04g0592400 PE=4 SV=1	11
Q8S7H8	Os03g0778100 protein OS=Oryza sativa subsp. japonica OX=39947 GN=OSJNBa0010I09.4 PE=2 SV=1	11
Q75L45	Os05g0135800 protein OS=Oryza sativa subsp. japonica OX=39947 GN=Os05g0135800 PE=2 SV=1	11
Q2QNF7	Diaminopimelate epimerase, chloroplastic OS=Oryza sativa subsp. japonica OX=39947 GN=DAPF PE=2 SV=1	11
Q8GVZ0	Os07g0546000 protein OS=Oryza sativa subsp. japonica OX=39947 GN=OJ1612_A04.101 PE=2 SV=1	11
Q5NAI9	Os01g0710000 protein OS=Oryza sativa subsp. japonica OX=39947 GN=Os01g0710000 PE=2 SV=1	11
Q6YXI1	Glucose-6-phosphate isomerase OS=Oryza sativa subsp. japonica OX=39947 GN=Os09g0465600 PE=3 SV=1	11
Q5Z7N3	HMG protein OS=Oryza sativa subsp. japonica OX=39947 GN=Os06g0728000 PE=2 SV=1	11
Q10MW3	Pyruvate decarboxylase 2 OS=Oryza sativa subsp. japonica OX=39947 GN=PDC2 PE=2 SV=1	11
A0A0P0XNM8	Os09g0481200 protein (Fragment) OS=Oryza sativa subsp. japonica OX=39947 GN=Os09g0481200 PE=4 SV=1	11
A0A0P0VY68	Phospho-2-dehydro-3-deoxyheptonate aldolase (Fragment) OS=Oryza sativa subsp. japonica OX=39947 GN=Os03g0389700 PE=3 SV=1	11
Q6YUH7	Os02g0697300 protein OS=Oryza sativa subsp. japonica OX=39947 GN=tom1 PE=2 SV=1	11
Q10R45	Alanine-glyoxylate aminotransferase 2, mitochondrial, putative, expressed OS=Oryza sativa subsp. japonica OX=39947 GN=Os03g0171900 PE=2 SV=1	11
Q53PY7	Os11g0150100 protein OS=Oryza sativa subsp. japonica OX=39947 GN=Os11g0150100 PE=2 SV=1	11
Q6L4H5	Os05g0549700 protein OS=Oryza sativa subsp. japonica OX=39947 GN=P0560C03.1 PE=4 SV=1	11
B7FAE9	Glutathione peroxidase OS=Oryza sativa subsp. japonica OX=39947 GN=Os06g0185900 PE=2 SV=1	11
P40393	Ras-related protein RIC2 OS=Oryza sativa subsp. japonica OX=39947 GN=RIC2 PE=2 SV=2	11
Q7EYR6	Os07g0262200 protein OS=Oryza sativa subsp. japonica OX=39947 GN=P0046D03.138 PE=2 SV=1	11
Q0DJ99	Coatomer subunit delta-2 OS=Oryza sativa subsp. japonica OX=39947 GN=Os05g0311000 PE=2 SV=1	11
Q84P62	OSJNBa0087O24.10 protein OS=Oryza sativa subsp. japonica OX=39947 GN=Os04g0665800 PE=2 SV=1	11
Q0J5V5	Aminopeptidase M1-B OS=Oryza sativa subsp. japonica OX=39947 GN=Os08g0398700 PE=2 SV=1	11
Q84ZL6	Os08g0154300 protein OS=Oryza sativa subsp. japonica OX=39947 GN=OJ1066_B03.121-1 PE=4 SV=1	11
Q6YS69	Eukaryotic translation initiation factor 3 subunit I OS=Oryza sativa subsp. japonica OX=39947 GN=B1052H09.108 PE=3 SV=1	11
P0C440	50S ribosomal protein L14, chloroplastic OS=Oryza sativa subsp. japonica OX=39947 GN=rpl14 PE=3 SV=1	11
Q0J2H4	Os09g0343200 protein OS=Oryza sativa subsp. japonica OX=39947 GN=Os09g0343200 PE=4 SV=1	11
Q0DB62	Os06g0598900 protein OS=Oryza sativa subsp. japonica OX=39947 GN=Os06g0598900 PE=4 SV=1	11
Q0D4G9	Os07g0626800 protein (Fragment) OS=Oryza sativa subsp. japonica OX=39947 GN=Os07g0626800 PE=4 SV=1	11
Q10R17	Adenylosuccinate synthetase 1, chloroplastic OS=Oryza sativa subsp. japonica OX=39947 GN=PURA1 PE=2 SV=1	11
P48642	Glutathione reductase, cytosolic OS=Oryza sativa subsp. japonica OX=39947 GN=GRC2 PE=2 SV=2	11
Q6YUR8	Cold shock domain protein 1 OS=Oryza sativa subsp. japonica OX=39947 GN=Os02g0121100 PE=2 SV=1	11
Q60E66	Os05g0387200 protein OS=Oryza sativa subsp. japonica OX=39947 GN=Os05g0387200 PE=2 SV=1	11
A0A0P0XTG9	Os10g0377800 protein (Fragment) OS=Oryza sativa subsp. japonica OX=39947 GN=Os10g0377800 PE=3 SV=1	11
Q5JKH1	Os01g0924900 protein OS=Oryza sativa subsp. japonica OX=39947 GN=Os01g0924900 PE=2 SV=1	11
Q10LP5	Sucrose synthase 4 OS=Oryza sativa subsp. japonica OX=39947 GN=SUS4 PE=2 SV=1	11
Q2R678	Expressed protein OS=Oryza sativa subsp. japonica OX=39947 GN=Os11g0414000 PE=2 SV=1	11
Q6YV23	Carbamoyl-phosphate synthase small chain, chloroplastic OS=Oryza sativa subsp. japonica OX=39947 GN=CARA PE=2 SV=2	11
Q0JH25	Os01g0888500 protein (Fragment) OS=Oryza sativa subsp. japonica OX=39947 GN=Os01g0888500 PE=4 SV=1	11
Q5VQX1	Os01g0805300 protein OS=Oryza sativa subsp. japonica OX=39947 GN=Os01g0805300 PE=2 SV=1	11
Q943W5	Tyrosine--tRNA ligase OS=Oryza sativa subsp. japonica OX=39947 GN=Os01g0500900 PE=2 SV=1	11
Q2QYK4	Elongation factor P, putative, expressed OS=Oryza sativa subsp. japonica OX=39947 GN=LOC_Os12g02380 PE=2 SV=2	11
Q7XN85	OSJNBa0011F23.7 protein OS=Oryza sativa subsp. japonica OX=39947 GN=Os04g0658300 PE=4 SV=2	11
Q0D3Q1	Os07g0673500 protein OS=Oryza sativa subsp. japonica OX=39947 GN=Os07g0673500 PE=4 SV=1	11
Q8LNU2	Hydroxyproline-rich glycoprotein family protein, putative, expressed OS=Oryza sativa subsp. japonica OX=39947 GN=OSJNBa0041P03.2 PE=4 SV=1	11
Q6YZI2	Os08g0559200 protein OS=Oryza sativa subsp. japonica OX=39947 GN=Os08g0559200 PE=2 SV=1	11
Q0IXP9	Acylamino-acid-releasing enzyme 1 OS=Oryza sativa subsp. japonica OX=39947 GN=Os10g0415600 PE=3 SV=1	11
Q10PB3	Translocase of chloroplast OS=Oryza sativa subsp. japonica OX=39947 GN=Os03g0240500 PE=2 SV=1	11
Q5U1S8	Peroxidase OS=Oryza sativa subsp. japonica OX=39947 GN=prx15 PE=2 SV=1	11
Q0J709	ACT domain-containing protein DS12, chloroplastic OS=Oryza sativa subsp. japonica OX=39947 GN=Os08g0242700 PE=4 SV=2	11
Q8GVH2	Os07g0638100 protein OS=Oryza sativa subsp. japonica OX=39947 GN=OJ1340_C08.105 PE=4 SV=1	11
Q8W0D1	Os01g0721900 protein OS=Oryza sativa subsp. japonica OX=39947 GN=P0690B02.26-1 PE=4 SV=1	11
Q0JEB0	Os04g0303900 protein OS=Oryza sativa subsp. japonica OX=39947 GN=Os04g0303900 PE=4 SV=1	11
Q75M18	Methionine S-methyltransferase OS=Oryza sativa subsp. japonica OX=39947 GN=Os05g0105000 PE=2 SV=1	11
A0A0P0V1X3	Pectinesterase (Fragment) OS=Oryza sativa subsp. japonica OX=39947 GN=Os01g0312500 PE=4 SV=1	11
Q9FTN6	Os01g0106300 protein OS=Oryza sativa subsp. japonica OX=39947 GN=Os01g0106300 PE=2 SV=1	11
Q2QYL2	Non-specific lipid-transfer protein 2B OS=Oryza sativa subsp. japonica OX=39947 GN=LTP2-B PE=2 SV=1	11
Q6EUK2	Os02g0234800 protein OS=Oryza sativa subsp. japonica OX=39947 GN=Os02g0234800 PE=2 SV=1	11
Q6I5V5	Amidophosphoribosyltransferase OS=Oryza sativa subsp. japonica OX=39947 GN=Os05g0430800 PE=2 SV=1	11
Q0JGK4	Probable sucrose-phosphate synthase 1 OS=Oryza sativa subsp. japonica OX=39947 GN=SPS1 PE=2 SV=2	11
Q0ITS8	60S ribosomal protein L10-1 OS=Oryza sativa subsp. japonica OX=39947 GN=SC34 PE=2 SV=1	11
Q33E21	NAD-dependent isocitrate dehydrogenase c;1 OS=Oryza sativa subsp. japonica OX=39947 GN=OsIDHc;1 PE=2 SV=1	11
Q69Y99	Chaperonin OS=Oryza sativa subsp. japonica OX=39947 GN=P0528E04.36-1 PE=2 SV=1	11
Q0JNK5	Coatomer subunit beta-2 OS=Oryza sativa subsp. japonica OX=39947 GN=Os01g0281400 PE=3 SV=1	11
Q9LST6	Proteasome subunit beta type-2 OS=Oryza sativa subsp. japonica OX=39947 GN=PBD1 PE=2 SV=2	10
Q6ER90	Os02g0538000 protein OS=Oryza sativa subsp. japonica OX=39947 GN=Os02g0538000 PE=2 SV=1	10
A0A0N7KGJ7	Os03g0139100 protein (Fragment) OS=Oryza sativa subsp. japonica OX=39947 GN=Os03g0139100 PE=3 SV=1	10
Q8W0A4	Os01g0228600 protein OS=Oryza sativa subsp. japonica OX=39947 GN=P0452F10.23-1 PE=2 SV=1	10
P29545	Elongation factor 1-beta OS=Oryza sativa subsp. japonica OX=39947 GN=Os07g0662500 PE=1 SV=3	10
Q2RB23	Homoserine dehydrogenase OS=Oryza sativa subsp. japonica OX=39947 GN=LOC_Os11g03470 PE=2 SV=1	10
Q6Z1G7	Pyruvate dehydrogenase E1 component subunit beta-1, mitochondrial OS=Oryza sativa subsp. japonica OX=39947 GN=Os08g0536000 PE=2 SV=1	10
Q6K2Y3	Os02g0307000 protein OS=Oryza sativa subsp. japonica OX=39947 GN=Os02g0307000 PE=4 SV=1	10
P12153	30S ribosomal protein S19, chloroplastic OS=Oryza sativa subsp. japonica OX=39947 GN=rps19-A PE=3 SV=3	10
P0C361	Photosystem I iron-sulfur center OS=Oryza sativa subsp. japonica OX=39947 GN=psaC PE=3 SV=1	10
Q8LJ88	Os01g0799900 protein OS=Oryza sativa subsp. japonica OX=39947 GN=Os01g0799900 PE=2 SV=1	10
Q93WY5	Os09g0467200 protein OS=Oryza sativa subsp. japonica OX=39947 GN=Os09g0467200 PE=2 SV=1	10
A0A0P0X592	Os07g0435300 protein (Fragment) OS=Oryza sativa subsp. japonica OX=39947 GN=Os07g0435300 PE=4 SV=1	10
A0A0P0X4M5	Os07g0275100 protein OS=Oryza sativa subsp. japonica OX=39947 GN=Os07g0275100 PE=4 SV=1	10
Q0JJS8	Fe-S cluster assembly factor HCF101, chloroplastic OS=Oryza sativa subsp. japonica OX=39947 GN=HCF101 PE=3 SV=3	10
Q7XJX6	OSJNBa0033G05.3 protein OS=Oryza sativa subsp. japonica OX=39947 GN=Os04g0643100 PE=2 SV=2	10
Q9SXV0	Cytochrome c oxidase subunit 6b-1 OS=Oryza sativa subsp. japonica OX=39947 GN=COX6b-1 PE=2 SV=1	10
O64464	Proteasome subunit beta type-1 OS=Oryza sativa subsp. japonica OX=39947 GN=PBF1 PE=2 SV=1	10
A0A0P0WTX9	Os06g0214850 protein (Fragment) OS=Oryza sativa subsp. japonica OX=39947 GN=Os06g0214850 PE=4 SV=1	10
P0C485	30S ribosomal protein S3, chloroplastic OS=Oryza sativa subsp. japonica OX=39947 GN=rps3 PE=3 SV=1	10
Q5VNM3	Eukaryotic initiation factor 4A-III homolog A OS=Oryza sativa subsp. japonica OX=39947 GN=EIF4A3A PE=1 SV=1	10
Q0J9Q1	OSJNBb0034I13.9 protein OS=Oryza sativa subsp. japonica OX=39947 GN=Os04g0636900 PE=2 SV=1	10
Q8L5K0	Ferritin OS=Oryza sativa subsp. japonica OX=39947 GN=Fer2 PE=2 SV=1	10
Q6AUF5	60S ribosomal protein L18a OS=Oryza sativa subsp. japonica OX=39947 GN=Os05g0565000 PE=2 SV=1	10
A0A0P0WN55	Os05g0456300 protein (Fragment) OS=Oryza sativa subsp. japonica OX=39947 GN=Os05g0456300 PE=4 SV=1	10
Q7XKE9	Clathrin light chain 1 OS=Oryza sativa subsp. japonica OX=39947 GN=Os04g0679100 PE=2 SV=1	10
Q5JJM6	Os01g0367100 protein OS=Oryza sativa subsp. japonica OX=39947 GN=B1642C07.56 PE=2 SV=1	10
Q84YY4	Os08g0292600 protein OS=Oryza sativa subsp. japonica OX=39947 GN=Os08g0292600 PE=2 SV=1	10
Q6K3Z3	Os09g0252100 protein OS=Oryza sativa subsp. japonica OX=39947 GN=Os09g0252100 PE=2 SV=1	10
Q762A6	60S ribosomal protein L22-2, putative, expressed OS=Oryza sativa subsp. japonica OX=39947 GN=bip108 PE=2 SV=1	10
Q336R9	Peptide methionine sulfoxide reductase A4, chloroplastic OS=Oryza sativa subsp. japonica OX=39947 GN=MSRA4 PE=2 SV=2	10
Q69YA2	3-oxoacyl-[acyl-carrier-protein] synthase OS=Oryza sativa subsp. japonica OX=39947 GN=Os06g0196600 PE=2 SV=1	10
Q7XTJ3	Pyruvate dehydrogenase E1 component subunit alpha-3, chloroplastic OS=Oryza sativa subsp. japonica OX=39947 GN=Os04g0119400 PE=2 SV=2	10
Q7XJ39	Non-specific lipid-transfer protein 2A OS=Oryza sativa subsp. japonica OX=39947 GN=LTP2-A PE=3 SV=2	10
Q5JK78	Os01g0550100 protein OS=Oryza sativa subsp. japonica OX=39947 GN=Os01g0550100 PE=2 SV=1	10
Q2QNS7	Os12g0555500 protein OS=Oryza sativa subsp. japonica OX=39947 GN=LOC_Os12g36880 PE=2 SV=1	10
Q8S3P3	DUF26-like protein OS=Oryza sativa subsp. japonica OX=39947 GN=24K23.14 PE=2 SV=1	10
Q9XJ29	Anthranilate synthase alpha subunit 2, chloroplastic OS=Oryza sativa subsp. japonica OX=39947 GN=OsASA2 PE=1 SV=1	10
Q5N8G1	2-C-methyl-D-erythritol 4-phosphate cytidylyltransferase, chloroplastic OS=Oryza sativa subsp. japonica OX=39947 GN=ISPD PE=2 SV=1	10
Q5JJI4	Probable mitochondrial import receptor subunit TOM20 OS=Oryza sativa subsp. japonica OX=39947 GN=TOM20 PE=2 SV=1	10
A0A0P0XX30	Os10g0530500 protein OS=Oryza sativa subsp. japonica OX=39947 GN=Os10g0530500 PE=4 SV=1	10
Q2RAZ7	Alpha-L-arabinofuranosidase C-terminus family protein, expressed OS=Oryza sativa subsp. japonica OX=39947 GN=LOC_Os11g03730 PE=2 SV=2	10
Q8H811	Leucine Rich Repeat family protein, expressed OS=Oryza sativa subsp. japonica OX=39947 GN=OJ1743A09.16 PE=2 SV=1	10
Q10LW5	ATP-dependent transporter ycf16, putative, expressed OS=Oryza sativa subsp. japonica OX=39947 GN=Os03g0332700 PE=2 SV=1	10
A0A0P0VC43	Os01g0916200 protein (Fragment) OS=Oryza sativa subsp. japonica OX=39947 GN=Os01g0916200 PE=4 SV=1	10
Q6ZJ08	Monodehydroascorbate reductase 4, cytosolic OS=Oryza sativa subsp. japonica OX=39947 GN=MDAR4 PE=1 SV=1	10
Q0JDK3	Os04g0398300 protein (Fragment) OS=Oryza sativa subsp. japonica OX=39947 GN=Os04g0398300 PE=4 SV=1	10
P0C497	50S ribosomal protein L2, chloroplastic OS=Oryza sativa subsp. japonica OX=39947 GN=rpl2-A PE=3 SV=1	10
Q5JKF2	DEAD-box ATP-dependent RNA helicase 40 OS=Oryza sativa subsp. japonica OX=39947 GN=Os01g0549400 PE=2 SV=2	10
Q6ZIY1	Os07g0205700 protein OS=Oryza sativa subsp. japonica OX=39947 GN=Os07g0205700 PE=2 SV=1	10
Q7Y0E8	Probable nucleoredoxin 1-1 OS=Oryza sativa subsp. japonica OX=39947 GN=Os03g0405500 PE=2 SV=1	10
Q60EF6	Eukaryotic translation initiation factor 3 subunit I OS=Oryza sativa subsp. japonica OX=39947 GN=Os05g0256000 PE=2 SV=1	10
Q0JM17	DEAD-box ATP-dependent RNA helicase 56 OS=Oryza sativa subsp. japonica OX=39947 GN=AIP1 PE=1 SV=2	10
Q5JLU1	Os01g0714900 protein OS=Oryza sativa subsp. japonica OX=39947 GN=Os01g0714900 PE=2 SV=1	10
Q2QP84	Os12g0538900 protein OS=Oryza sativa subsp. japonica OX=39947 GN=Os12g0538900 PE=2 SV=1	10
Q8S694	ABC transporter family protein, expressed OS=Oryza sativa subsp. japonica OX=39947 GN=Os03g0441500 PE=2 SV=1	10
Q10LW8	Hydroxyacylglutathione hydrolase, putative, expressed OS=Oryza sativa subsp. japonica OX=39947 GN=Os03g0332400 PE=2 SV=1	10
Q6H8D5	Coatomer subunit beta'-2 OS=Oryza sativa subsp. japonica OX=39947 GN=Os02g0209100 PE=2 SV=1	10
Q75LJ7	Os03g0836200 protein OS=Oryza sativa subsp. japonica OX=39947 GN=Os03g0836200 PE=2 SV=1	10
Q84UR8	Cold shock domain protein 2 OS=Oryza sativa subsp. japonica OX=39947 GN=P0582D05.112 PE=2 SV=1	10
Q75IA5	30S ribosomal protein S13, putative, expressed OS=Oryza sativa subsp. japonica OX=39947 GN=OSJNBa0004L11.5 PE=2 SV=1	10
A0A0P0VWM0	Os03g0314500 protein (Fragment) OS=Oryza sativa subsp. japonica OX=39947 GN=Os03g0314500 PE=4 SV=1	10
Q8L4L4	60S ribosomal protein L5-2 OS=Oryza sativa subsp. japonica OX=39947 GN=RPL5B PE=2 SV=2	10
Q8W423	26S proteasome regulatory particle non-ATPase subunit12 OS=Oryza sativa subsp. japonica OX=39947 GN=OsRPN12 PE=2 SV=1	10
Q8H3I7	10 kDa chaperonin OS=Oryza sativa subsp. japonica OX=39947 GN=P0524G08.116 PE=2 SV=2	10
Q5YM05	Os06g0720400 protein OS=Oryza sativa subsp. japonica OX=39947 GN=P0535F09.9-1 PE=4 SV=1	10
Q2QNI4	Os12g0564400 protein OS=Oryza sativa subsp. japonica OX=39947 GN=LOC_Os12g37710 PE=2 SV=2	10
Q8RU06	Cellulase containing protein, expressed OS=Oryza sativa subsp. japonica OX=39947 GN=OJ1208D02.5 PE=2 SV=1	10
Q08479	Adenylate kinase 3 OS=Oryza sativa subsp. japonica OX=39947 GN=ADK-A PE=2 SV=1	10
Q0DC10	Os06g0498400 protein (Fragment) OS=Oryza sativa subsp. japonica OX=39947 GN=Os06g0498400 PE=4 SV=1	10
Q8SA35	Os01g0659200 protein OS=Oryza sativa subsp. japonica OX=39947 GN=Os01g0659200 PE=2 SV=1	10
Q0DJA0	Coatomer subunit delta-1 OS=Oryza sativa subsp. japonica OX=39947 GN=Os05g0310800 PE=2 SV=1	10
Q6EUD5	Os02g0245000 protein OS=Oryza sativa subsp. japonica OX=39947 GN=Os02g0245000 PE=4 SV=1	10
Q84ZC0	Probable V-type proton ATPase subunit H OS=Oryza sativa subsp. japonica OX=39947 GN=Os07g0549700 PE=2 SV=1	10
Q69TY4	Peroxiredoxin-2E-1, chloroplastic OS=Oryza sativa subsp. japonica OX=39947 GN=PRXIIE-1 PE=2 SV=1	10
Q53WK4	Nucleosome assembly protein 1;2 OS=Oryza sativa subsp. japonica OX=39947 GN=NAP1;2 PE=2 SV=1	10
Q84VC9	OSJNBb0004G23.6 protein OS=Oryza sativa subsp. japonica OX=39947 GN=Os04g0105700 PE=2 SV=1	10
Q10MT2	Eukaryotic translation initiation factor 2 alpha subunit family protein, expressed OS=Oryza sativa subsp. japonica OX=39947 GN=LOC_Os03g18510 PE=2 SV=1	10
Q10NP2	Calcium-binding EF hand family protein, putative, expressed OS=Oryza sativa subsp. japonica OX=39947 GN=LOC_Os03g15740 PE=4 SV=1	10
Q10S55	ATP phosphoribosyltransferase, chloroplastic OS=Oryza sativa subsp. japonica OX=39947 GN=Os03g0134300 PE=3 SV=1	10
Q2QWT4	3'(2'),5'-bisphosphate nucleotidase OS=Oryza sativa subsp. japonica OX=39947 GN=Os12g0183300 PE=2 SV=1	10
Q6ZGC2	Os02g0778200 protein OS=Oryza sativa subsp. japonica OX=39947 GN=Os02g0778200 PE=3 SV=1	10
Q8LMR0	Phosphoserine aminotransferase OS=Oryza sativa subsp. japonica OX=39947 GN=Os03g0157900 PE=2 SV=1	10
A0A0P0VH79	Os02g0257300 protein OS=Oryza sativa subsp. japonica OX=39947 GN=Os02g0257300 PE=4 SV=1	10
Q84ZP1	Os07g0208000 protein OS=Oryza sativa subsp. japonica OX=39947 GN=OJ1559_F09.109 PE=2 SV=1	10
Q10H93	Expressed protein OS=Oryza sativa subsp. japonica OX=39947 GN=LOC_Os03g40010 PE=4 SV=1	10
Q6Z9F9	Os08g0440100 protein OS=Oryza sativa subsp. japonica OX=39947 GN=Os08g0440100 PE=2 SV=1	10
Q7X8Z8	Glutamyl-tRNA(Gln) amidotransferase subunit A, chloroplastic/mitochondrial OS=Oryza sativa subsp. japonica OX=39947 GN=GATA PE=3 SV=3	10
Q8H2J8	40S ribosomal protein S12 OS=Oryza sativa subsp. japonica OX=39947 GN=OSJNBa0016A21.128-2 PE=2 SV=1	10
Q2QN11	Eukaryotic aspartyl protease family protein, expressed OS=Oryza sativa subsp. japonica OX=39947 GN=LOC_Os12g39360 PE=3 SV=1	10
Q2QT32	Serine hydroxymethyltransferase OS=Oryza sativa subsp. japonica OX=39947 GN=Os12g0409000 PE=2 SV=2	10
Q69UZ3	Lon protease homolog, mitochondrial OS=Oryza sativa subsp. japonica OX=39947 GN=Os07g0689300 PE=2 SV=1	10
A0A0P0V549	Os01g0611000 protein (Fragment) OS=Oryza sativa subsp. japonica OX=39947 GN=Os01g0611000 PE=4 SV=1	10
Q8LJJ2	Os01g0693800 protein OS=Oryza sativa subsp. japonica OX=39947 GN=Os01g0693800 PE=2 SV=1	10
B9G4B3	Os09g0491772 protein OS=Oryza sativa subsp. japonica OX=39947 GN=Os09g0491772 PE=3 SV=1	10
Q5NAY4	Histidinol dehydrogenase, chloroplastic OS=Oryza sativa subsp. japonica OX=39947 GN=HDH PE=2 SV=1	10
Q6ZF30	Chlorophyll a-b binding protein, chloroplastic OS=Oryza sativa subsp. japonica OX=39947 GN=Os07g0562700 PE=2 SV=1	10
Q5Z907	Os06g0562600 protein OS=Oryza sativa subsp. japonica OX=39947 GN=Os06g0562600 PE=2 SV=1	10
Q5ZDZ8	Os01g0127300 protein OS=Oryza sativa subsp. japonica OX=39947 GN=Os01g0127300 PE=2 SV=1	10
Q850Z8	Os03g0831500 protein OS=Oryza sativa subsp. japonica OX=39947 GN=OSJNBb0027B08.7 PE=2 SV=1	10
Q9XHX4	Isocitrate dehydrogenase [NADP] OS=Oryza sativa subsp. japonica OX=39947 GN=OSJNBa0049B20.19 PE=2 SV=1	10
Q43008	Superoxide dismutase [Mn], mitochondrial OS=Oryza sativa subsp. japonica OX=39947 GN=SODA PE=2 SV=2	10
B9FXV5	Eukaryotic translation initiation factor 4G OS=Oryza sativa subsp. japonica OX=39947 GN=Os07g0555200 PE=2 SV=2	10
Q5TKP2	Os05g0541900 protein OS=Oryza sativa subsp. japonica OX=39947 GN=Os05g0541900 PE=2 SV=1	10
Q655Q2	Dihydrolipoamide acetyltransferase component of pyruvate dehydrogenase complex OS=Oryza sativa subsp. japonica OX=39947 GN=Os01g0314100 PE=3 SV=1	10
Q7XPW5	Phosphomannomutase OS=Oryza sativa subsp. japonica OX=39947 GN=PMM PE=2 SV=2	10
Q7XUK3	NADPH oxidoreductase OS=Oryza sativa subsp. japonica OX=39947 GN=OsNADPH-1 PE=2 SV=2	10
Q84TB3	Actin-depolymerizing factor 4 OS=Oryza sativa subsp. japonica OX=39947 GN=ADF4 PE=1 SV=1	10
Q5JNL6	Mitochondrial processing peptidase OS=Oryza sativa subsp. japonica OX=39947 GN=Os01g0739000 PE=2 SV=1	10
Q6ZAA5	D-3-phosphoglycerate dehydrogenase OS=Oryza sativa subsp. japonica OX=39947 GN=Os08g0447000 PE=2 SV=1	10
Q10S92	EF hand family protein, expressed OS=Oryza sativa subsp. japonica OX=39947 GN=LOC_Os03g03830 PE=4 SV=1	10
Q7XTT4	Nucleolin 2 OS=Oryza sativa subsp. japonica OX=39947 GN=Os04g0620700 PE=2 SV=2	10
Q9FYP0	Peroxidase OS=Oryza sativa subsp. japonica OX=39947 GN=prx11 PE=2 SV=1	10
Q0JD02	Os04g0439900 protein OS=Oryza sativa subsp. japonica OX=39947 GN=Os04g0439900 PE=2 SV=1	10
Q6ASV4	Glutamate decarboxylase OS=Oryza sativa subsp. japonica OX=39947 GN=B1377B10.13 PE=3 SV=1	10
Q6K5H8	Os02g0600200 protein OS=Oryza sativa subsp. japonica OX=39947 GN=OJ1791_B03.17-1 PE=2 SV=1	10
Q40648	Probable voltage-gated potassium channel subunit beta OS=Oryza sativa subsp. japonica OX=39947 GN=KOB1 PE=1 SV=2	10
Q688X1	Eukaryotic translation initiation factor 3 subunit D OS=Oryza sativa subsp. japonica OX=39947 GN=Os05g0566500 PE=2 SV=1	10
Q6AVG6	4-hydroxy-3-methylbut-2-enyl diphosphate reductase, chloroplastic OS=Oryza sativa subsp. japonica OX=39947 GN=ISPH PE=2 SV=1	10
Q75T45	Os12g0555000 protein OS=Oryza sativa subsp. japonica OX=39947 GN=RSOsPR10 PE=2 SV=1	10
Q8H5M0	Os07g0585000 protein OS=Oryza sativa subsp. japonica OX=39947 GN=OJ1060_D03.112 PE=2 SV=1	10
Q7FB12	NAD(P)H-quinone oxidoreductase subunit M, chloroplastic OS=Oryza sativa subsp. japonica OX=39947 GN=ndhM PE=2 SV=1	10
Q6Z901	Kinesin light chain-like protein OS=Oryza sativa subsp. japonica OX=39947 GN=Os02g0109800 PE=2 SV=1	10
Q0DKF0	60S ribosomal protein L10-2 OS=Oryza sativa subsp. japonica OX=39947 GN=SG12 PE=2 SV=1	10
Q6ZIT9	Peptidylprolyl isomerase OS=Oryza sativa subsp. japonica OX=39947 GN=Os08g0541400 PE=4 SV=1	10
Q0IQF7	40S ribosomal protein S16 OS=Oryza sativa subsp. japonica OX=39947 GN=RPS16A PE=2 SV=1	10
Q657T1	Peptidyl-prolyl cis-trans isomerase OS=Oryza sativa subsp. japonica OX=39947 GN=Os01g0111100 PE=3 SV=1	10
Q9ARP1	Os01g0144100 protein OS=Oryza sativa subsp. japonica OX=39947 GN=Os01g0144100 PE=2 SV=1	10
Q10DG8	Lecithin:cholesterol acyltransferase family protein, expressed OS=Oryza sativa subsp. japonica OX=39947 GN=LOC_Os03g52010 PE=2 SV=1	9
Q9AV81	Pre-mRNA-processing factor 19 OS=Oryza sativa subsp. japonica OX=39947 GN=PRP19 PE=2 SV=1	9
Q6ZFH9	Os08g0503200 protein OS=Oryza sativa subsp. japonica OX=39947 GN=Os08g0503200 PE=2 SV=1	9
Q6K623	Os02g0612900 protein OS=Oryza sativa subsp. japonica OX=39947 GN=Os02g0612900 PE=2 SV=1	9
A0A0P0XUE2	Os10g0403700 protein OS=Oryza sativa subsp. japonica OX=39947 GN=Os10g0403700 PE=4 SV=1	9
Q851K9	Os03g0694900 protein OS=Oryza sativa subsp. japonica OX=39947 GN=Os03g0694900 PE=3 SV=1	9
Q5JNJ1	Os01g0749400 protein OS=Oryza sativa subsp. japonica OX=39947 GN=Os01g0749400 PE=2 SV=1	9
Q10LH0	Divinyl chlorophyllide a 8-vinyl-reductase, chloroplastic OS=Oryza sativa subsp. japonica OX=39947 GN=DVR PE=3 SV=1	9
A0A0P0XI05	Os08g0511900 protein OS=Oryza sativa subsp. japonica OX=39947 GN=Os08g0511900 PE=4 SV=1	9
Q6H8E4	ADP,ATP carrier protein OS=Oryza sativa subsp. japonica OX=39947 GN=Os02g0208100 PE=2 SV=1	9
Q6K624	BRI1-KD interacting protein 135 OS=Oryza sativa subsp. japonica OX=39947 GN=Os02g0612800 PE=4 SV=1	9
B7E390	Os10g0442600 protein OS=Oryza sativa subsp. japonica OX=39947 GN=Os10g0442600 PE=2 SV=1	9
A0A0P0YBG5	Os12g0568800 protein (Fragment) OS=Oryza sativa subsp. japonica OX=39947 GN=Os12g0568800 PE=4 SV=1	9
Q7XXD3	OSJNBa0039G19.10 protein OS=Oryza sativa subsp. japonica OX=39947 GN=Os04g0175600 PE=2 SV=2	9
Q5KQD2	Os05g0548100 protein OS=Oryza sativa subsp. japonica OX=39947 GN=Os05g0548100 PE=2 SV=1	9
Q6Z921	26S proteasome non-ATPase regulatory subunit 1 homolog OS=Oryza sativa subsp. japonica OX=39947 GN=Os08g0224700 PE=2 SV=1	9
Q69KK3	Os06g0189600 protein OS=Oryza sativa subsp. japonica OX=39947 GN=Os06g0189600 PE=2 SV=1	9
A0A0P0WNT5	Os05g0480000 protein OS=Oryza sativa subsp. japonica OX=39947 GN=Os05g0480000 PE=4 SV=1	9
Q75I27	Cucumisin-like serine protease, putative, expressed OS=Oryza sativa subsp. japonica OX=39947 GN=OSJNBa0004G03.20 PE=4 SV=1	9
Q5JK67	Os01g0958100 protein OS=Oryza sativa subsp. japonica OX=39947 GN=OJ1294_F06.26-1 PE=2 SV=1	9
Q6YPF1	Fructose-bisphosphate aldolase OS=Oryza sativa subsp. japonica OX=39947 GN=Os08g0120600 PE=2 SV=1	9
Q6ZFT5	Ribose-phosphate pyrophosphokinase 4 OS=Oryza sativa subsp. japonica OX=39947 GN=Os02g0714600 PE=2 SV=1	9
Q9FR35	Peroxiredoxin-2C OS=Oryza sativa subsp. japonica OX=39947 GN=PRXIIC PE=1 SV=1	9
Q6YT00	Proteasome subunit alpha type-7-A OS=Oryza sativa subsp. japonica OX=39947 GN=Os08g0548900 PE=2 SV=1	9
Q10KN9	KH domain-containing protein, putative, expressed OS=Oryza sativa subsp. japonica OX=39947 GN=LOC_Os03g25970 PE=2 SV=1	9
P35681	Translationally-controlled tumor protein homolog OS=Oryza sativa subsp. japonica OX=39947 GN=TCTP PE=1 SV=1	9
Q10LR6	Ribosomal protein L19 OS=Oryza sativa subsp. japonica OX=39947 GN=Os03g0337800 PE=2 SV=1	9
Q69V60	Os06g0608300 protein OS=Oryza sativa subsp. japonica OX=39947 GN=Os06g0608300 PE=2 SV=1	9
A0A0P0VC13	Os01g0916200 protein (Fragment) OS=Oryza sativa subsp. japonica OX=39947 GN=Os01g0916200 PE=4 SV=1	9
Q5Z790	Os06g0531200 protein OS=Oryza sativa subsp. japonica OX=39947 GN=Os06g0531200 PE=4 SV=1	9
Q2QM69	2-methyl-6-phytyl-1,4-hydroquinone methyltransferase 2, chloroplastic OS=Oryza sativa subsp. japonica OX=39947 GN=Os12g0615400 PE=2 SV=2	9
Q35322	NADH dehydrogenase [ubiquinone] iron-sulfur protein 3 OS=Oryza sativa subsp. japonica OX=39947 GN=NAD9 PE=2 SV=2	9
Q941V2	ABC transporter subunit-like OS=Oryza sativa subsp. japonica OX=39947 GN=Os01g0830000 PE=2 SV=1	9
Q5ZBH8	Os01g0618100 protein OS=Oryza sativa subsp. japonica OX=39947 GN=Os01g0618100 PE=4 SV=1	9
Q0D4M5	Os07g0617800 protein OS=Oryza sativa subsp. japonica OX=39947 GN=Os07g0617800 PE=4 SV=1	9
Q6Z234	Probable bifunctional riboflavin biosynthesis protein RIBA 1, chloroplastic OS=Oryza sativa subsp. japonica OX=39947 GN=RIBA1 PE=2 SV=1	9
Q75M19	Eukaryotic translation initiation factor 3 subunit F OS=Oryza sativa subsp. japonica OX=39947 GN=Os05g0104800 PE=2 SV=1	9
Q9LDN2	Uridine 5'-monophosphate synthase OS=Oryza sativa subsp. japonica OX=39947 GN=UMPS1 PE=2 SV=1	9
A0A0P0W9D2	Os04g0379700 protein (Fragment) OS=Oryza sativa subsp. japonica OX=39947 GN=Os04g0379700 PE=4 SV=1	9
Q7XVM2	OSJNBa0072K14.5 protein OS=Oryza sativa subsp. japonica OX=39947 GN=Os04g0394200 PE=2 SV=1	9
Q8S7N6	Pyruvate kinase OS=Oryza sativa subsp. japonica OX=39947 GN=LOC_Os10g42100 PE=2 SV=1	9
Q10NC7	Os03g0274000 protein OS=Oryza sativa subsp. japonica OX=39947 GN=Os03g0274000 PE=3 SV=1	9
Q0E4D9	Os02g0123500 protein OS=Oryza sativa subsp. japonica OX=39947 GN=Os02g0123500 PE=4 SV=1	9
Q2R1C1	Os11g0610900 protein OS=Oryza sativa subsp. japonica OX=39947 GN=Os11g0610900 PE=4 SV=2	9
Q5N7E8	Os01g0283100 protein OS=Oryza sativa subsp. japonica OX=39947 GN=Os01g0283100 PE=2 SV=1	9
Q7XKI6	OSJNBa0038O10.22 protein OS=Oryza sativa subsp. japonica OX=39947 GN=Os04g0527800 PE=2 SV=2	9
Q6K548	Mitochondrial outer membrane protein porin 1 OS=Oryza sativa subsp. japonica OX=39947 GN=VDAC1 PE=1 SV=3	9
Q0DA00	Os06g0687700 protein (Fragment) OS=Oryza sativa subsp. japonica OX=39947 GN=Os06g0687700 PE=3 SV=1	9
Q10P51	Clp amino terminal domain containing protein, expressed OS=Oryza sativa subsp. japonica OX=39947 GN=LOC_Os03g14280 PE=2 SV=1	9
A0A0P0WK98	Ribosomal protein L15 (Fragment) OS=Oryza sativa subsp. japonica OX=39947 GN=Os05g0274900 PE=3 SV=1	9
Q7F225	Os07g0109500 protein OS=Oryza sativa subsp. japonica OX=39947 GN=OJ1567_G09.119 PE=2 SV=1	9
Q75M01	Os05g0157200 protein OS=Oryza sativa subsp. japonica OX=39947 GN=Os05g0157200 PE=2 SV=1	9
Q9ZWR5	Importin beta 1 OS=Oryza sativa subsp. japonica OX=39947 GN=Os05g0353400 PE=2 SV=1	9
Q7XV16	OSJNBa0064H22.4 protein OS=Oryza sativa subsp. japonica OX=39947 GN=Os04g0447600 PE=4 SV=2	9
P17070	Proliferating cell nuclear antigen OS=Oryza sativa subsp. japonica OX=39947 GN=Os02g0805200 PE=1 SV=2	9
A0A0P0X9S9	Os07g0663800 protein (Fragment) OS=Oryza sativa subsp. japonica OX=39947 GN=Os07g0663800 PE=4 SV=1	9
Q0E4Q5	L-lactate dehydrogenase OS=Oryza sativa subsp. japonica OX=39947 GN=Os02g0105400 PE=2 SV=1	9
Q5VPR6	Os06g0118700 protein OS=Oryza sativa subsp. japonica OX=39947 GN=Os06g0118700 PE=2 SV=1	9
Q6ZL94	Succinate--CoA ligase [ADP-forming] subunit alpha, mitochondrial OS=Oryza sativa subsp. japonica OX=39947 GN=Os07g0577700 PE=1 SV=1	9
A0A0P0W6L8	Os03g0859600 protein (Fragment) OS=Oryza sativa subsp. japonica OX=39947 GN=Os03g0859600 PE=3 SV=1	9
A0A0P0WKQ1	Os05g0323800 protein (Fragment) OS=Oryza sativa subsp. japonica OX=39947 GN=Os05g0323800 PE=4 SV=1	9
Q8SAY0	50S ribosomal protein L18, chloroplastic OS=Oryza sativa subsp. japonica OX=39947 GN=RPL18 PE=2 SV=1	9
Q75IJ1	Os05g0516600 protein OS=Oryza sativa subsp. japonica OX=39947 GN=Os05g0516600 PE=2 SV=1	9
Q2QRA2	Amidohydrolase family protein, expressed OS=Oryza sativa subsp. japonica OX=39947 GN=Os12g0468600 PE=2 SV=1	9
Q10KI0	Os03g0383800 protein OS=Oryza sativa subsp. japonica OX=39947 GN=Os03g0383800 PE=4 SV=1	9
A0A0P0XHX9	Os08g0522400 protein (Fragment) OS=Oryza sativa subsp. japonica OX=39947 GN=Os08g0522400 PE=3 SV=1	9
Q6Z965	12-oxophytodienoate reductase 7 OS=Oryza sativa subsp. japonica OX=39947 GN=OPR7 PE=2 SV=1	9
Q655Y9	Os06g0664200 protein OS=Oryza sativa subsp. japonica OX=39947 GN=P0473H04.3-1 PE=2 SV=1	9
A0A0P0VSL6	Os03g0128800 protein OS=Oryza sativa subsp. japonica OX=39947 GN=Os03g0128800 PE=4 SV=1	9
Q10T66	Expressed protein OS=Oryza sativa subsp. japonica OX=39947 GN=LOC_Os03g01030 PE=2 SV=1	9
Q0J716	Villin-5 OS=Oryza sativa subsp. japonica OX=39947 GN=VLN5 PE=3 SV=1	9
O04226	Delta-1-pyrroline-5-carboxylate synthase 1 OS=Oryza sativa subsp. japonica OX=39947 GN=P5CS1 PE=2 SV=2	9
Q6K973	Sucrose synthase 6 OS=Oryza sativa subsp. japonica OX=39947 GN=SUS6 PE=2 SV=1	9
Q6H444	Os09g0279400 protein OS=Oryza sativa subsp. japonica OX=39947 GN=Os09g0279400 PE=2 SV=1	9
Q0DJU1	Eukaryotic translation initiation factor 3 subunit L OS=Oryza sativa subsp. japonica OX=39947 GN=Os05g0227700 PE=2 SV=1	9
Q69IK7	Os02g0800000 protein OS=Oryza sativa subsp. japonica OX=39947 GN=Os02g0800000 PE=2 SV=1	9
Q69LL7	Os08g0313200 protein OS=Oryza sativa subsp. japonica OX=39947 GN=B1136D08.130 PE=2 SV=1	9
Q7XPI5	OSJNBb0004A17.4 protein OS=Oryza sativa subsp. japonica OX=39947 GN=OSJNBb0004A17.4 PE=2 SV=2	9
Q75LJ3	Electron transfer flavoprotein subunit alpha, mitochondrial OS=Oryza sativa subsp. japonica OX=39947 GN=ETFA PE=2 SV=1	9
Q0DRT9	Os03g0355600 protein (Fragment) OS=Oryza sativa subsp. japonica OX=39947 GN=Os03g0355600 PE=4 SV=1	9
Q5ZB95	Cyanobacteria-specific protein-like OS=Oryza sativa subsp. japonica OX=39947 GN=Os01g0338600 PE=4 SV=1	9
Q2QRV3	Alpha-dioxygenase, putative, expressed OS=Oryza sativa subsp. japonica OX=39947 GN=Os12g0448900 PE=4 SV=2	9
Q65XA2	Beta-hexosaminidase OS=Oryza sativa subsp. japonica OX=39947 GN=Os05g0115900 PE=2 SV=1	9
Q7XMJ1	OSJNBb0006N15.8 protein OS=Oryza sativa subsp. japonica OX=39947 GN=Os04g0376000 PE=2 SV=2	9
Q9FTG9	Os01g0615300 protein OS=Oryza sativa subsp. japonica OX=39947 GN=Os01g0615300 PE=4 SV=1	9
P55142	Glutaredoxin-C6 OS=Oryza sativa subsp. japonica OX=39947 GN=GRXC6 PE=1 SV=2	9
Q6H798	Acetyl-coenzyme A synthetase OS=Oryza sativa subsp. japonica OX=39947 GN=Os02g0525900 PE=2 SV=1	9
Q0JEI2	Os04g0270100 protein (Fragment) OS=Oryza sativa subsp. japonica OX=39947 GN=Os04g0270100 PE=4 SV=1	9
Q2R1S1	Harpin binding protein 1, putative, expressed OS=Oryza sativa subsp. japonica OX=39947 GN=LOC_Os11g38260 PE=2 SV=1	9
A0A0P0X6B3	Os07g0491900 protein OS=Oryza sativa subsp. japonica OX=39947 GN=Os07g0491900 PE=4 SV=1	9
Q0DK10	60S ribosomal protein L11 OS=Oryza sativa subsp. japonica OX=39947 GN=RPL11 PE=2 SV=1	9
P14656	Glutamine synthetase cytosolic isozyme 1-1 OS=Oryza sativa subsp. japonica OX=39947 GN=GLN1-1 PE=1 SV=1	9
Q67W29	Probable 4-hydroxy-tetrahydrodipicolinate reductase 1, chloroplastic OS=Oryza sativa subsp. japonica OX=39947 GN=DAPB1 PE=2 SV=1	9
Q7XJB4	60S ribosomal protein L13 OS=Oryza sativa subsp. japonica OX=39947 GN=Os03g0576700 PE=2 SV=1	9
A0A0P0VSE5	Os03g0122200 protein (Fragment) OS=Oryza sativa subsp. japonica OX=39947 GN=Os03g0122200 PE=3 SV=1	9
Q60EM2	Os05g0455700 protein OS=Oryza sativa subsp. japonica OX=39947 GN=Os05g0455700 PE=2 SV=1	9
Q5Z4E0	Os06g0305200 protein OS=Oryza sativa subsp. japonica OX=39947 GN=Os06g0305200 PE=4 SV=1	9
Q69NF7	Os09g0530000 protein OS=Oryza sativa subsp. japonica OX=39947 GN=Os09g0530000 PE=2 SV=1	9
Q7XMI6	Eukaryotic translation initiation factor 3 subunit H OS=Oryza sativa subsp. japonica OX=39947 GN=Os04g0376500 PE=2 SV=2	9
Q2QQX3	Expressed protein OS=Oryza sativa subsp. japonica OX=39947 GN=LOC_Os12g29550 PE=4 SV=1	9
Q7XEL9	Chitinase 1, putative, expressed OS=Oryza sativa subsp. japonica OX=39947 GN=Os10g0416800 PE=2 SV=1	9
Q10LH4	Nucleolar protein NOP5, putative, expressed OS=Oryza sativa subsp. japonica OX=39947 GN=LOC_Os03g22740 PE=2 SV=1	9
Q7XHR0	Peptidylprolyl isomerase OS=Oryza sativa subsp. japonica OX=39947 GN=Os07g0490400 PE=4 SV=1	9
Q6AUK5	Peptide methionine sulfoxide reductase B3, chloroplastic OS=Oryza sativa subsp. japonica OX=39947 GN=MSRB3 PE=2 SV=1	9
Q0IMX5	Peroxidase OS=Oryza sativa subsp. japonica OX=39947 GN=Os12g0530100 PE=2 SV=1	9
Q7XXR0	Os03g0744600 protein OS=Oryza sativa subsp. japonica OX=39947 GN=Os03g0744600 PE=2 SV=1	9
P0C2Z3	ATP synthase epsilon chain, chloroplastic OS=Oryza sativa subsp. japonica OX=39947 GN=atpE PE=3 SV=1	9
A0A0N7KEV3	Os02g0196300 protein (Fragment) OS=Oryza sativa subsp. japonica OX=39947 GN=Os02g0196300 PE=4 SV=1	9
Q6F3B0	DnaJ protein, putative, expressed OS=Oryza sativa subsp. japonica OX=39947 GN=LOC_Os03g57340 PE=2 SV=1	9
Q84M68	Os03g0856500 protein OS=Oryza sativa subsp. japonica OX=39947 GN=LOC_Os03g63950 PE=2 SV=1	9
Q0E2I8	Os02g0235600 protein OS=Oryza sativa subsp. japonica OX=39947 GN=Os02g0235600 PE=2 SV=1	9
Q75II9	Os05g0516800 protein OS=Oryza sativa subsp. japonica OX=39947 GN=Os05g0516800 PE=2 SV=1	9
Q84YK8	Probable lipoxygenase 8, chloroplastic OS=Oryza sativa subsp. japonica OX=39947 GN=CM-LOX2 PE=2 SV=1	9
Q0DGH0	Os05g0533100 protein (Fragment) OS=Oryza sativa subsp. japonica OX=39947 GN=Os05g0533100 PE=4 SV=1	9
Q6MWE2	B1358B12.15 protein OS=Oryza sativa subsp. japonica OX=39947 GN=B1358B12.15 PE=4 SV=1	9
Q7GD79	GTP-binding nuclear protein Ran-2 OS=Oryza sativa subsp. japonica OX=39947 GN=RAN2 PE=2 SV=1	9
Q7XCK0	Glutathione S-transferase, C-terminal domain containing protein, expressed OS=Oryza sativa subsp. japonica OX=39947 GN=OSJNBb0015I11.25 PE=2 SV=1	9
Q75PK7	Os01g0315800 protein OS=Oryza sativa subsp. japonica OX=39947 GN=UXS-2 PE=2 SV=1	9
Q6I683	Os05g0363200 protein OS=Oryza sativa subsp. japonica OX=39947 GN=UXS-5 PE=2 SV=1	9
Q9SDG6	60S ribosomal protein L30 OS=Oryza sativa subsp. japonica OX=39947 GN=RPL30 PE=3 SV=1	9
Q0JGY1	60S ribosomal protein L5-1 OS=Oryza sativa subsp. japonica OX=39947 GN=RPL5A PE=2 SV=1	9
Q6ZKI0	Os08g0139200 protein OS=Oryza sativa subsp. japonica OX=39947 GN=Os08g0139200 PE=2 SV=1	9
Q0JAI2	OSJNba0093F12.16 protein OS=Oryza sativa subsp. japonica OX=39947 GN=Os04g0598200 PE=3 SV=1	9
A0A0P0VB29	Os01g0871300 protein (Fragment) OS=Oryza sativa subsp. japonica OX=39947 GN=Os01g0871300 PE=4 SV=1	9
Q0ILB9	Glycerol kinase-like protein OS=Oryza sativa subsp. japonica OX=39947 GN=OGK1 PE=2 SV=1	9
Q5KQJ2	Os05g0182100 protein OS=Oryza sativa subsp. japonica OX=39947 GN=Os05g0182100 PE=2 SV=1	9
Q10SM7	Peroxisomal membrane protein 11-1 OS=Oryza sativa subsp. japonica OX=39947 GN=PEX11-1 PE=2 SV=1	9
Q7F9Y6	OSJNBa0086O06.22 protein OS=Oryza sativa subsp. japonica OX=39947 GN=Os04g0591000 PE=2 SV=1	9
B7FA23	Os03g0305000 protein OS=Oryza sativa subsp. japonica OX=39947 GN=Os03g0305000 PE=2 SV=1	9
Q6YSB2	Glutamate decarboxylase OS=Oryza sativa subsp. japonica OX=39947 GN=P0104B02.16-2 PE=2 SV=1	9
Q10LR9	Uroporphyrinogen decarboxylase 2, chloroplastic OS=Oryza sativa subsp. japonica OX=39947 GN=Os03g0337600 PE=3 SV=1	9
A0A0P0V197	Os01g0260700 protein OS=Oryza sativa subsp. japonica OX=39947 GN=Os01g0260700 PE=4 SV=1	9
Q69RL1	Os07g0468100 protein OS=Oryza sativa subsp. japonica OX=39947 GN=Os07g0468100 PE=2 SV=1	9
Q656T5	Os01g0574600 protein OS=Oryza sativa subsp. japonica OX=39947 GN=Os01g0574600 PE=2 SV=1	9
Q6H5B5	Os09g0379900 protein OS=Oryza sativa subsp. japonica OX=39947 GN=Os09g0379900 PE=4 SV=1	9
Q69XR7	Acyl-coenzyme A oxidase OS=Oryza sativa subsp. japonica OX=39947 GN=Os06g0354500 PE=2 SV=1	9
Q0DEF1	Os06g0157000 protein OS=Oryza sativa subsp. japonica OX=39947 GN=KMK0024M20.13 PE=4 SV=1	9
Q8GU64	MRP-like ABC transporter OS=Oryza sativa subsp. japonica OX=39947 GN=mrp8 PE=2 SV=1	9
Q6H541	40S ribosomal protein S24 OS=Oryza sativa subsp. japonica OX=39947 GN=Os02g0229000 PE=3 SV=1	9
Q8RUI4	NAC transcription factor OS=Oryza sativa subsp. japonica OX=39947 GN=Os01g0938900 PE=2 SV=1	9
Q6Z6G8	4-hydroxy-4-methyl-2-oxoglutarate aldolase OS=Oryza sativa subsp. japonica OX=39947 GN=Os02g0762100 PE=2 SV=1	9
Q6ZC69	Probable adenylate kinase 2, chloroplastic OS=Oryza sativa subsp. japonica OX=39947 GN=Os08g0109300 PE=2 SV=1	9
Q84ZK1	Eukaryotic translation initiation factor 5A OS=Oryza sativa subsp. japonica OX=39947 GN=P0453E05.118 PE=2 SV=1	9
A0A0N7KIK0	Os04g0156200 protein (Fragment) OS=Oryza sativa subsp. japonica OX=39947 GN=Os04g0156200 PE=4 SV=1	9
Q10NL9	Os03g0265700 protein OS=Oryza sativa subsp. japonica OX=39947 GN=Os03g0265700 PE=4 SV=1	9
Q6ES98	Os09g0346700 protein OS=Oryza sativa subsp. japonica OX=39947 GN=P0512H04.9-1 PE=2 SV=1	9
Q0D840	Thioredoxin H1 OS=Oryza sativa subsp. japonica OX=39947 GN=TRXH PE=1 SV=1	9
Q7XIK5	Os04g0613600 protein OS=Oryza sativa subsp. japonica OX=39947 GN=OJ1773_H01.103 PE=2 SV=1	9
Q7Y152	Galactokinase, putative, expressed OS=Oryza sativa subsp. japonica OX=39947 GN=Os03g0832600 PE=4 SV=1	9
Q8H3M0	Os08g0428800 protein OS=Oryza sativa subsp. japonica OX=39947 GN=P0479C08.106 PE=4 SV=1	9
O82451	Probable glutathione S-transferase GSTF2 OS=Oryza sativa subsp. japonica OX=39947 GN=GSTF2 PE=1 SV=3	9
Q5WN07	Chromatin-remodeling complex ATPase OS=Oryza sativa subsp. japonica OX=39947 GN=Os05g0150300 PE=3 SV=1	9
Q6F322	Os05g0490700 protein OS=Oryza sativa subsp. japonica OX=39947 GN=Os05g0490700 PE=2 SV=1	9
Q0JKD0	Glutamate synthase 1 [NADH], chloroplastic OS=Oryza sativa subsp. japonica OX=39947 GN=Os01g0681900 PE=2 SV=1	9
Q5QMH1	RuvB-like helicase OS=Oryza sativa subsp. japonica OX=39947 GN=P0506B12.43-1 PE=2 SV=1	8
Q6YZJ0	Os08g0558200 protein OS=Oryza sativa subsp. japonica OX=39947 GN=Os08g0558200 PE=2 SV=1	8
Q10MD5	ETC complex I subunit conserved region family protein, expressed OS=Oryza sativa subsp. japonica OX=39947 GN=Os03g0313000 PE=4 SV=1	8
Q8LJU5	40S ribosomal protein S7 OS=Oryza sativa subsp. japonica OX=39947 GN=RPS7 PE=2 SV=2	8
Q10LF8	Nucleolar protein Nop56, putative, expressed OS=Oryza sativa subsp. japonica OX=39947 GN=LOC_Os03g22880 PE=4 SV=1	8
Q7XQ93	OSJNBa0018M05.15 protein OS=Oryza sativa subsp. japonica OX=39947 GN=Os04g0674700 PE=2 SV=2	8
Q8LQN2	Os01g0784800 protein OS=Oryza sativa subsp. japonica OX=39947 GN=Os01g0784800 PE=2 SV=1	8
Q5W6F1	Cinnamate-4-hydroxylase OS=Oryza sativa subsp. japonica OX=39947 GN=OsC4HL PE=2 SV=1	8
A0A0P0VFD2	Inositol-1-monophosphatase (Fragment) OS=Oryza sativa subsp. japonica OX=39947 GN=Os02g0169900 PE=3 SV=1	8
Q5SNH5	ATP-dependent 6-phosphofructokinase OS=Oryza sativa subsp. japonica OX=39947 GN=PFK PE=3 SV=1	8
Q67UF5	Protein disulfide isomerase-like 2-3 OS=Oryza sativa subsp. japonica OX=39947 GN=PDIL2-3 PE=2 SV=1	8
Q5NBQ0	Pyruvate kinase OS=Oryza sativa subsp. japonica OX=39947 GN=Os01g0276700 PE=2 SV=1	8
Q6ZBK6	Os08g0519400 protein OS=Oryza sativa subsp. japonica OX=39947 GN=Os08g0519400 PE=4 SV=1	8
Q69MW7	DNA binding protein PF1 OS=Oryza sativa subsp. japonica OX=39947 GN=Os09g0402100 PE=2 SV=1	8
Q7FAY6	Probable inactive UDP-arabinopyranose mutase 2 OS=Oryza sativa subsp. japonica OX=39947 GN=UAM2 PE=1 SV=1	8
P0DKK8	40S ribosomal protein S10-1 OS=Oryza sativa subsp. japonica OX=39947 GN=RPS10-1 PE=2 SV=1	8
Q69NF3	Os09g0530300 protein OS=Oryza sativa subsp. japonica OX=39947 GN=Os09g0530300 PE=2 SV=1	8
Q0DXL7	Os02g0745000 protein (Fragment) OS=Oryza sativa subsp. japonica OX=39947 GN=Os02g0745000 PE=4 SV=1	8
Q5ZDX8	Heterogeneous nuclear ribonucleoprotein A2/B1-like OS=Oryza sativa subsp. japonica OX=39947 GN=Os01g0614500 PE=4 SV=1	8
Q7XZH5	Os03g0810800 protein OS=Oryza sativa subsp. japonica OX=39947 GN=OSJNBa0028F23.5 PE=2 SV=1	8
Q10NB4	Clathrin assembly protein, putative, expressed OS=Oryza sativa subsp. japonica OX=39947 GN=Os03g0275500 PE=2 SV=1	8
A3AYP1	Os04g0679400 protein OS=Oryza sativa subsp. japonica OX=39947 GN=Os04g0679400 PE=2 SV=1	8
B9G2A8	Auxin transport protein BIG OS=Oryza sativa subsp. japonica OX=39947 GN=Os09g0247700 PE=2 SV=1	8
Q5Z7T4	Complex 1 family protein-like OS=Oryza sativa subsp. japonica OX=39947 GN=Os06g0714100 PE=3 SV=1	8
Q75II7	Os05g0517200 protein OS=Oryza sativa subsp. japonica OX=39947 GN=Os05g0517200 PE=2 SV=1	8
Q5U1Q2	Peroxidase OS=Oryza sativa subsp. japonica OX=39947 GN=prx41 PE=2 SV=1	8
Q5JLP6	S-formylglutathione hydrolase OS=Oryza sativa subsp. japonica OX=39947 GN=B1150F11.18-1 PE=2 SV=1	8
Q94E72	Os01g0511300 protein OS=Oryza sativa subsp. japonica OX=39947 GN=Os01g0511300 PE=4 SV=1	8
Q7X5X9	OSJNBa0027P08.4 protein OS=Oryza sativa subsp. japonica OX=39947 GN=Os04g0444600 PE=2 SV=2	8
Q75IK4	Os05g0209600 protein OS=Oryza sativa subsp. japonica OX=39947 GN=Os05g0209600 PE=2 SV=1	8
Q5N7Z9	Os01g0227300 protein OS=Oryza sativa subsp. japonica OX=39947 GN=Os01g0227300 PE=2 SV=1	8
Q7XQN5	OSJNBa0089K21.1 protein OS=Oryza sativa subsp. japonica OX=39947 GN=Os04g0470100 PE=2 SV=2	8
Q2QXN5	60S ribosomal protein L26-1, putative, expressed OS=Oryza sativa subsp. japonica OX=39947 GN=Os12g0150100 PE=2 SV=1	8
Q6I5U8	Os05g0432400 protein OS=Oryza sativa subsp. japonica OX=39947 GN=Os05g0432400 PE=2 SV=1	8
Q7XQZ5	OSJNBa0015K02.19 protein OS=Oryza sativa subsp. japonica OX=39947 GN=Os04g0661300 PE=2 SV=2	8
A3C6G9	Glycine cleavage system H protein, mitochondrial OS=Oryza sativa subsp. japonica OX=39947 GN=GDCSH PE=1 SV=1	8
Q2QVB4	Aspartyl aminopeptidase, putative, expressed OS=Oryza sativa subsp. japonica OX=39947 GN=LOC_Os12g13390 PE=3 SV=1	8
B7EW17	Os02g0725100 protein OS=Oryza sativa subsp. japonica OX=39947 GN=Os02g0725100 PE=2 SV=1	8
Q0JQ62	Os01g0179700 protein OS=Oryza sativa subsp. japonica OX=39947 GN=Os01g0179700 PE=2 SV=1	8
Q8LMR3	Nascent polypeptide-associated complex alpha subunit, putative, expressed OS=Oryza sativa subsp. japonica OX=39947 GN=Os03g0121700 PE=2 SV=1	8
Q0JCT1	Histone H3.3 OS=Oryza sativa subsp. japonica OX=39947 GN=H3 PE=1 SV=2	8
P0CH34	Ubiquitin-60S ribosomal protein L40-1 OS=Oryza sativa subsp. japonica OX=39947 GN=Ub-CEP52-1 PE=2 SV=1	8
Q6F321	Proteasome subunit alpha type OS=Oryza sativa subsp. japonica OX=39947 GN=Os05g0490800 PE=2 SV=1	8
Q10SL6	Dihydrodipicolinate reductase, C-terminus family protein, expressed OS=Oryza sativa subsp. japonica OX=39947 GN=LOC_Os03g02690 PE=2 SV=1	8
Q10NL7	Expressed protein OS=Oryza sativa subsp. japonica OX=39947 GN=LOC_Os03g15920 PE=2 SV=1	8
Q5N6W3	ABC1-like OS=Oryza sativa subsp. japonica OX=39947 GN=P0551C06.44-1 PE=2 SV=1	8
Q6ERL4	Os09g0338400 protein OS=Oryza sativa subsp. japonica OX=39947 GN=Os09g0338400 PE=2 SV=1	8
A0A0P0Y5F2	Os11g0687200 protein OS=Oryza sativa subsp. japonica OX=39947 GN=Os11g0687200 PE=4 SV=1	8
Q84NX8	Ribosomal protein L19 OS=Oryza sativa subsp. japonica OX=39947 GN=Os03g0579300 PE=3 SV=1	8
Q7F7I7	GTP-binding nuclear protein Ran-1 OS=Oryza sativa subsp. japonica OX=39947 GN=RAN1 PE=2 SV=1	8
Q5N842	Signal recognition particle subunit SRP72 OS=Oryza sativa subsp. japonica OX=39947 GN=Os01g0889000 PE=3 SV=1	8
Q2QX46	Expressed protein OS=Oryza sativa subsp. japonica OX=39947 GN=LOC_Os12g07220 PE=2 SV=1	8
A0A0P0VFX2	Os02g0184200 protein (Fragment) OS=Oryza sativa subsp. japonica OX=39947 GN=Os02g0184200 PE=4 SV=1	8
Q10MF8	Enoyl-CoA hydratase/isomerase family protein, expressed OS=Oryza sativa subsp. japonica OX=39947 GN=LOC_Os03g19680 PE=4 SV=1	8
A0A0P0WAB9	Acetyl-coenzyme A synthetase OS=Oryza sativa subsp. japonica OX=39947 GN=Os04g0404800 PE=3 SV=1	8
Q5JMG1	Os01g0763300 protein OS=Oryza sativa subsp. japonica OX=39947 GN=Os01g0763300 PE=2 SV=1	8
B7F6I0	3-oxoacyl-[acyl-carrier-protein] synthase OS=Oryza sativa subsp. japonica OX=39947 GN=Os04g0445700 PE=2 SV=1	8
A0A0N7KC65	Os01g0104100 protein (Fragment) OS=Oryza sativa subsp. japonica OX=39947 GN=Os01g0104100 PE=4 SV=1	8
Q07661	Nucleoside diphosphate kinase 1 OS=Oryza sativa subsp. japonica OX=39947 GN=NDKR PE=1 SV=1	8
Q0JNL7	Calmodulin-3 OS=Oryza sativa subsp. japonica OX=39947 GN=CAM3 PE=2 SV=1	8
Q5WMR0	Beta-hexosaminidase OS=Oryza sativa subsp. japonica OX=39947 GN=Os05g0415700 PE=2 SV=1	8
Q10N90	Os03g0278300 protein OS=Oryza sativa subsp. japonica OX=39947 GN=Os03g0278300 PE=2 SV=1	8
Q10LJ0	Nuclear cap-binding protein subunit 1 OS=Oryza sativa subsp. japonica OX=39947 GN=ABH1 PE=2 SV=1	8
Q9FTH0	10-deacetylbaccatin III-10-O-acetyl transferase-like OS=Oryza sativa subsp. japonica OX=39947 GN=Os01g0615200 PE=4 SV=1	8
Q6Z1P3	Os08g0566400 protein OS=Oryza sativa subsp. japonica OX=39947 GN=Os08g0566400 PE=2 SV=1	8
A0A0P0VWM6	Os03g0311300 protein (Fragment) OS=Oryza sativa subsp. japonica OX=39947 GN=Os03g0311300 PE=4 SV=1	8
Q6H7S2	DEAD-box ATP-dependent RNA helicase 8 OS=Oryza sativa subsp. japonica OX=39947 GN=Os02g0641800 PE=2 SV=2	8
P0C482	30S ribosomal protein S2, chloroplastic OS=Oryza sativa subsp. japonica OX=39947 GN=rps2 PE=3 SV=1	8
A0A0P0XK49	Os09g0326900 protein (Fragment) OS=Oryza sativa subsp. japonica OX=39947 GN=Os09g0326900 PE=4 SV=1	8
Q67J16	Os09g0459800 protein OS=Oryza sativa subsp. japonica OX=39947 GN=B1045B05.39-1 PE=4 SV=1	8
Q6YSX0	Os07g0674200 protein OS=Oryza sativa subsp. japonica OX=39947 GN=P0618H09.1 PE=2 SV=1	8
Q6H6I1	3-isopropylmalate dehydratase, small subunit-like OS=Oryza sativa subsp. japonica OX=39947 GN=Os02g0655300 PE=2 SV=1	8
Q336X9	Mitogen-activated protein kinase 6 OS=Oryza sativa subsp. japonica OX=39947 GN=MPK6 PE=2 SV=1	8
Q0JM38	Peroxidase OS=Oryza sativa subsp. japonica OX=39947 GN=Os01g0543100 PE=2 SV=1	8
Q7G764	Probable NAD(P)H-dependent oxidoreductase 1 OS=Oryza sativa subsp. japonica OX=39947 GN=Os10g0113000 PE=1 SV=1	8
Q0J8R9	Os04g0690800 protein OS=Oryza sativa subsp. japonica OX=39947 GN=Os04g0690800 PE=4 SV=1	8
P0DO01	Chaperone protein dnaJ A7A, chloroplastic OS=Oryza sativa subsp. japonica OX=39947 GN=DJA7A PE=1 SV=1	8
Q8LJ05	Os01g0698000 protein OS=Oryza sativa subsp. japonica OX=39947 GN=Os01g0698000 PE=2 SV=1	8
A3AQC6	Os04g0117800 protein OS=Oryza sativa subsp. japonica OX=39947 GN=Os04g0117900 PE=2 SV=1	8
Q8GT95	Polygalacturonase inhibitor 1 OS=Oryza sativa subsp. japonica OX=39947 GN=FOR1 PE=2 SV=1	8
Q6ZGV8	Clustered mitochondria protein homolog OS=Oryza sativa subsp. japonica OX=39947 GN=Os02g0717400 PE=3 SV=1	8
Q5WAB3	AP-1 complex subunit gamma OS=Oryza sativa subsp. japonica OX=39947 GN=Os06g0167100 PE=2 SV=1	8
Q7XPK1	Zinc finger CCCH domain-containing protein 31 OS=Oryza sativa subsp. japonica OX=39947 GN=Os04g0665700 PE=2 SV=1	8
Q6ZFT9	Pyrophosphate--fructose 6-phosphate 1-phosphotransferase subunit alpha OS=Oryza sativa subsp. japonica OX=39947 GN=Os02g0714200 PE=2 SV=1	8
Q7XHV1	CHP-rich zinc finger protein-like OS=Oryza sativa subsp. japonica OX=39947 GN=OSJNBb0041B22.112-1 PE=4 SV=1	8
A0A0P0WXJ2	Os06g0538900 protein (Fragment) OS=Oryza sativa subsp. japonica OX=39947 GN=Os06g0538900 PE=4 SV=1	8
Q5Z8V3	Os06g0705100 protein OS=Oryza sativa subsp. japonica OX=39947 GN=Os06g0705100 PE=2 SV=1	8
Q5NAI4	Phospholipase A1-II 5 OS=Oryza sativa subsp. japonica OX=39947 GN=Os01g0710700 PE=2 SV=1	8
Q7XCY0	Os10g0511400 protein OS=Oryza sativa subsp. japonica OX=39947 GN=LOC_Os10g36760 PE=2 SV=2	8
Q7XN11	Gamma-aminobutyrate transaminase 1, mitochondrial OS=Oryza sativa subsp. japonica OX=39947 GN=OSL2 PE=1 SV=2	8
Q9FTN5	Os01g0106400 protein OS=Oryza sativa subsp. japonica OX=39947 GN=Os01g0106400 PE=2 SV=1	8
Q2QVA7	Os12g0236900 protein OS=Oryza sativa subsp. japonica OX=39947 GN=Os12g0236900 PE=4 SV=1	8
Q2QV94	Exocyst complex component 5 OS=Oryza sativa subsp. japonica OX=39947 GN=SEC10 PE=2 SV=1	8
Q7XTM8	OSJNBa0033G05.17 protein OS=Oryza sativa subsp. japonica OX=39947 GN=Os04g0644600 PE=2 SV=2	8
P0DKK1	60S ribosomal protein L37a-1 OS=Oryza sativa subsp. japonica OX=39947 GN=Os01g0679700 PE=1 SV=1	8
Q67WM2	Os06g0645400 protein OS=Oryza sativa subsp. japonica OX=39947 GN=P0017B12.25-1 PE=3 SV=1	8
Q9LD61	Aspartate carbamoyltransferase, chloroplastic OS=Oryza sativa subsp. japonica OX=39947 GN=PYRB PE=2 SV=1	8
Q75L83	Os05g0123200 protein OS=Oryza sativa subsp. japonica OX=39947 GN=Os05g0123200 PE=2 SV=2	8
Q0JR25	Bowman-Birk type bran trypsin inhibitor OS=Oryza sativa subsp. japonica OX=39947 GN=RBBI3.3 PE=1 SV=2	8
Q6Z6A0	Os02g0754300 protein OS=Oryza sativa subsp. japonica OX=39947 GN=Os02g0754300 PE=2 SV=1	8
Q60EJ0	Os05g0501700 protein OS=Oryza sativa subsp. japonica OX=39947 GN=Os05g0501700 PE=2 SV=1	8
Q93XI4	N-carbamoylputrescine amidase OS=Oryza sativa subsp. japonica OX=39947 GN=CPA PE=2 SV=1	8
Q6Z3I3	Os08g0550500 protein OS=Oryza sativa subsp. japonica OX=39947 GN=Os08g0550500 PE=4 SV=1	8
Q6YUA1	Os02g0100300 protein OS=Oryza sativa subsp. japonica OX=39947 GN=Os02g0100300 PE=4 SV=1	8
Q9SNN5	Os06g0130800 protein OS=Oryza sativa subsp. japonica OX=39947 GN=Os06g0130800 PE=2 SV=1	8
Q7XVK1	OSJNBa0069D17.2 protein OS=Oryza sativa subsp. japonica OX=39947 GN=Os04g0372800 PE=2 SV=1	8
Q64MA8	ATPase OS=Oryza sativa subsp. japonica OX=39947 GN=Os09g0521500 PE=2 SV=1	8
P53683	Calcium-dependent protein kinase 19 OS=Oryza sativa subsp. japonica OX=39947 GN=CPK19 PE=2 SV=2	8
Q6Z481	Glycosyltransferase OS=Oryza sativa subsp. japonica OX=39947 GN=Os07g0503300 PE=2 SV=1	8
Q6K850	Os02g0804500 protein OS=Oryza sativa subsp. japonica OX=39947 GN=Os02g0804500 PE=3 SV=1	8
Q8GS72	Os07g0640100 protein OS=Oryza sativa subsp. japonica OX=39947 GN=P0524G08.101 PE=2 SV=1	8
Q6H5Y1	Os02g0228300 protein OS=Oryza sativa subsp. japonica OX=39947 GN=Os02g0228300 PE=4 SV=1	8
Q84PW3	Monodehydroascorbate reductase 5, chlorplastic OS=Oryza sativa subsp. japonica OX=39947 GN=MDAR5 PE=2 SV=2	8
Q6Z4F3	Os07g0187700 protein OS=Oryza sativa subsp. japonica OX=39947 GN=Os07g0187700 PE=2 SV=1	8
A0A0P0WLR9	Annexin OS=Oryza sativa subsp. japonica OX=39947 GN=Os05g0382900 PE=3 SV=1	8
Q653Z1	Peptidylprolyl isomerase OS=Oryza sativa subsp. japonica OX=39947 GN=Os06g0663800 PE=2 SV=1	8
A0A0N7KKC7	Os05g0218400 protein OS=Oryza sativa subsp. japonica OX=39947 GN=Os05g0218400 PE=4 SV=1	8
Q337E7	Os10g0503800 protein OS=Oryza sativa subsp. japonica OX=39947 GN=Os10g0503800 PE=2 SV=2	8
Q5ZDH9	Os01g0139200 protein OS=Oryza sativa subsp. japonica OX=39947 GN=Os01g0139200 PE=4 SV=1	8
A0A0P0W399	Alpha-1,4 glucan phosphorylase (Fragment) OS=Oryza sativa subsp. japonica OX=39947 GN=Os03g0758100 PE=3 SV=1	8
Q6Z5M6	Os02g0722800 protein OS=Oryza sativa subsp. japonica OX=39947 GN=Os02g0722800 PE=4 SV=1	8
Q53NG8	Aldehyde dehydrogenase OS=Oryza sativa subsp. japonica OX=39947 GN=LOC_Os11g08300 PE=2 SV=1	8
Q653V7	Probable alpha-glucosidase Os06g0675700 OS=Oryza sativa subsp. japonica OX=39947 GN=Os06g0675700 PE=1 SV=1	8
Q5Z6P9	Os06g0264300 protein OS=Oryza sativa subsp. japonica OX=39947 GN=Os06g0264300 PE=2 SV=1	8
O23877	Ferredoxin--NADP reductase, embryo isozyme, chloroplastic OS=Oryza sativa subsp. japonica OX=39947 GN=Os07g0147900 PE=1 SV=1	8
Q6ZLQ0	Os07g0150100 protein OS=Oryza sativa subsp. japonica OX=39947 GN=Os07g0150100 PE=4 SV=1	8
Q6Z8N9	Os08g0512400 protein OS=Oryza sativa subsp. japonica OX=39947 GN=P0711H09.10-2 PE=4 SV=1	8
Q94E63	Os01g0173100 protein OS=Oryza sativa subsp. japonica OX=39947 GN=Os01g0173100 PE=2 SV=1	8
Q5VPC8	Os01g0653800 protein OS=Oryza sativa subsp. japonica OX=39947 GN=Os01g0653800 PE=4 SV=1	8
Q5TKF4	Nucleoside diphosphate kinase OS=Oryza sativa subsp. japonica OX=39947 GN=Os05g0595400 PE=2 SV=1	8
Q69XJ9	Os06g0602600 protein OS=Oryza sativa subsp. japonica OX=39947 GN=Os06g0602600 PE=2 SV=1	8
Q10G39	Pyruvate dehydrogenase E1 component subunit beta-4, chloroplastic OS=Oryza sativa subsp. japonica OX=39947 GN=Os03g0645100 PE=2 SV=1	8
Q0JH55	Os01g0882500 protein OS=Oryza sativa subsp. japonica OX=39947 GN=Os01g0882500 PE=4 SV=1	8
Q5N754	Os01g0815800 protein OS=Oryza sativa subsp. japonica OX=39947 GN=Os01g0815800 PE=2 SV=1	8
Q2QLJ8	HIPL1 protein, putative, expressed OS=Oryza sativa subsp. japonica OX=39947 GN=Os12g0639600 PE=2 SV=1	8
Q10NM5	50S ribosomal protein L4, chloroplast, putative, expressed OS=Oryza sativa subsp. japonica OX=39947 GN=Os03g0265400 PE=2 SV=1	8
Q7XC09	Chloroplast chaperonin 10, putative, expressed OS=Oryza sativa subsp. japonica OX=39947 GN=OSJNBa0057L21.3 PE=3 SV=1	8
A0A0P0WQ70	Os05g0553700 protein OS=Oryza sativa subsp. japonica OX=39947 GN=Os05g0553700 PE=3 SV=1	8
Q8L4V6	Glutathione S-transferase GSTU6, putative, expressed OS=Oryza sativa subsp. japonica OX=39947 GN=Os10g0531400 PE=2 SV=1	8
Q5VMT5	Os06g0286351 protein OS=Oryza sativa subsp. japonica OX=39947 GN=Os06g0286351 PE=2 SV=1	8
Q0DUI8	15-cis-phytoene desaturase, chloroplastic/chromoplastic OS=Oryza sativa subsp. japonica OX=39947 GN=PDS PE=3 SV=2	8
A0A0P0Y344	Os11g0546000 protein OS=Oryza sativa subsp. japonica OX=39947 GN=Os11g0546000 PE=4 SV=1	8
Q9FTY4	Os01g0104400 protein OS=Oryza sativa subsp. japonica OX=39947 GN=Os01g0104400 PE=2 SV=1	8
Q8RU33	Probable V-type proton ATPase subunit d OS=Oryza sativa subsp. japonica OX=39947 GN=Os01g0587000 PE=2 SV=1	8
Q0DBD3	Serine/threonine-protein phosphatase PP2A-1 catalytic subunit OS=Oryza sativa subsp. japonica OX=39947 GN=PP2A1 PE=2 SV=1	8
Q6K471	Ferredoxin-thioredoxin reductase catalytic chain, chloroplastic OS=Oryza sativa subsp. japonica OX=39947 GN=Os09g0249900 PE=2 SV=1	8
P55857	Small ubiquitin-related modifier 1 OS=Oryza sativa subsp. japonica OX=39947 GN=SUMO1 PE=1 SV=1	8
Q655Y3	Dreg-2 like protein OS=Oryza sativa subsp. japonica OX=39947 GN=Os06g0665100 PE=2 SV=1	8
Q10CU7	Inosine-5'-monophosphate dehydrogenase OS=Oryza sativa subsp. japonica OX=39947 GN=Os03g0780500 PE=2 SV=1	8
Q76BW5	Xyloglucan endotransglycosylase/hydrolase protein 8 OS=Oryza sativa subsp. japonica OX=39947 GN=XTH8 PE=1 SV=1	8
Q69SU2	Os02g0554100 protein OS=Oryza sativa subsp. japonica OX=39947 GN=Os02g0554100 PE=2 SV=1	8
Q9SDG8	Protein argonaute 4A OS=Oryza sativa subsp. japonica OX=39947 GN=AGO4A PE=2 SV=1	8
A0A0P0W1J8	Os03g0686300 protein (Fragment) OS=Oryza sativa subsp. japonica OX=39947 GN=Os03g0686300 PE=3 SV=1	8
Q6YY17	Os02g0586400 protein OS=Oryza sativa subsp. japonica OX=39947 GN=Os02g0586400 PE=2 SV=1	8
Q6Z6H0	4-hydroxy-4-methyl-2-oxoglutarate aldolase OS=Oryza sativa subsp. japonica OX=39947 GN=Os02g0761900 PE=2 SV=1	8
Q67X37	Os06g0231300 protein OS=Oryza sativa subsp. japonica OX=39947 GN=Os06g0231300 PE=4 SV=1	8
Q10Q05	Os03g0214600 protein OS=Oryza sativa subsp. japonica OX=39947 GN=LOC_Os03g11570 PE=2 SV=1	8
Q0J9Z0	Os04g0624600 protein OS=Oryza sativa subsp. japonica OX=39947 GN=SSIII-1 PE=3 SV=1	8
Q75I94	Beta-glucosidase 8 OS=Oryza sativa subsp. japonica OX=39947 GN=BGLU8 PE=1 SV=1	8
Q0DV32	4-coumarate--CoA ligase-like 1 OS=Oryza sativa subsp. japonica OX=39947 GN=4CLL1 PE=2 SV=2	8
Q5W645	Os05g0349500 protein OS=Oryza sativa subsp. japonica OX=39947 GN=Os05g0349500 PE=4 SV=1	8
Q69PQ1	Exocyst complex component Sec8-like OS=Oryza sativa subsp. japonica OX=39947 GN=P0406D01.114 PE=4 SV=1	8
Q5TKQ5	Os05g0540300 protein OS=Oryza sativa subsp. japonica OX=39947 GN=Os05g0540300 PE=3 SV=1	8
O04138	Chitinase 4 OS=Oryza sativa subsp. japonica OX=39947 GN=Cht4 PE=2 SV=2	8
Q6EU14	Protein argonaute 1A OS=Oryza sativa subsp. japonica OX=39947 GN=AGO1A PE=2 SV=1	8
A2ZVI7	Calcium-dependent protein kinase 1 OS=Oryza sativa subsp. japonica OX=39947 GN=CPK1 PE=2 SV=1	8
Q6YVI0	Os02g0704800 protein OS=Oryza sativa subsp. japonica OX=39947 GN=Os02g0704800 PE=2 SV=1	8
Q8LR54	Glycylpeptide N-tetradecanoyltransferase OS=Oryza sativa subsp. japonica OX=39947 GN=Os01g0708100 PE=2 SV=1	8
Q6ESF0	Germin-like protein 2-4 OS=Oryza sativa subsp. japonica OX=39947 GN=Os02g0532500 PE=2 SV=1	8
Q6K9C1	Protein TAB2 homolog, chloroplastic OS=Oryza sativa subsp. japonica OX=39947 GN=Os02g0610800 PE=2 SV=1	7
Q6ZI55	NAD-dependent isocitrate dehydrogenase c;2 OS=Oryza sativa subsp. japonica OX=39947 GN=OsIDHc;2 PE=2 SV=1	7
Q10N79	Arginine biosynthesis bifunctional protein ArgJ, chloroplastic OS=Oryza sativa subsp. japonica OX=39947 GN=Os03g0279400 PE=2 SV=1	7
Q6H7I7	Carboxypeptidase OS=Oryza sativa subsp. japonica OX=39947 GN=OJ1643_A10.33-1 PE=2 SV=1	7
Q5QLS8	Malate dehydrogenase OS=Oryza sativa subsp. japonica OX=39947 GN=Os01g0829800 PE=2 SV=1	7
Q10Q53	Methionyl-tRNA synthetase, putative, expressed OS=Oryza sativa subsp. japonica OX=39947 GN=Os03g0209600 PE=2 SV=1	7
Q0JMF9	ATP-dependent Clp protease proteolytic subunit OS=Oryza sativa subsp. japonica OX=39947 GN=Os01g0507900 PE=2 SV=1	7
Q0JFE2	Os04g0111200 protein (Fragment) OS=Oryza sativa subsp. japonica OX=39947 GN=Os04g0111200 PE=4 SV=1	7
Q10QH0	Chloroplast 30S ribosomal protein S10, putative, expressed OS=Oryza sativa subsp. japonica OX=39947 GN=LOC_Os03g10060 PE=2 SV=1	7
Q94E75	Probable sucrose-phosphatase 1 OS=Oryza sativa subsp. japonica OX=39947 GN=SPP1 PE=2 SV=1	7
Q0JEK1	Os04g0254000 protein OS=Oryza sativa subsp. japonica OX=39947 GN=Os04g0254000 PE=2 SV=1	7
Q7XC34	KH domain-containing protein, putative, expressed OS=Oryza sativa subsp. japonica OX=39947 GN=Os10g0564000 PE=2 SV=1	7
Q2R237	Sec-independent protein translocase protein TATB, chloroplastic OS=Oryza sativa subsp. japonica OX=39947 GN=TATB PE=2 SV=2	7
Q6YZ10	27k vesicle-associated membrane protein-associated protein-like OS=Oryza sativa subsp. japonica OX=39947 GN=Os08g0141300 PE=2 SV=1	7
Q7XIE2	Os07g0164300 protein OS=Oryza sativa subsp. japonica OX=39947 GN=P0039H02.103 PE=2 SV=1	7
Q2QX01	Monothiol glutaredoxin-S12, chloroplastic OS=Oryza sativa subsp. japonica OX=39947 GN=GRXS12 PE=2 SV=1	7
Q2R1K5	Os11g0602200 protein OS=Oryza sativa subsp. japonica OX=39947 GN=Os11g0602200 PE=2 SV=1	7
Q6K9C3	Serine/arginine-rich splicing factor RSZ23 OS=Oryza sativa subsp. japonica OX=39947 GN=RSZ23 PE=2 SV=1	7
Q8LHN4	Os07g0631900 protein OS=Oryza sativa subsp. japonica OX=39947 GN=P0519E12.113 PE=4 SV=1	7
Q6Z2X6	Cycloartenol synthase OS=Oryza sativa subsp. japonica OX=39947 GN=Os02g0139700 PE=1 SV=1	7
Q7XC31	60S ribosomal protein L27 OS=Oryza sativa subsp. japonica OX=39947 GN=Os10g0564300 PE=2 SV=1	7
Q10M57	14 kDa zinc-binding protein, putative, expressed OS=Oryza sativa subsp. japonica OX=39947 GN=LOC_Os03g20630 PE=2 SV=1	7
Q75H81	Serpin-ZXA OS=Oryza sativa subsp. japonica OX=39947 GN=Os03g0610650 PE=1 SV=1	7
B9F297	Os02g0129900 protein OS=Oryza sativa subsp. japonica OX=39947 GN=Os02g0129900 PE=4 SV=1	7
Q94DM7	Os01g0962600 protein OS=Oryza sativa subsp. japonica OX=39947 GN=Os01g0962600 PE=4 SV=1	7
Q6L561	Os05g0589600 protein OS=Oryza sativa subsp. japonica OX=39947 GN=Os05g0589600 PE=4 SV=1	7
Q6ASY2	Non-specific lipid transfer protein-like 1 OS=Oryza sativa subsp. japonica OX=39947 GN=LTPL1 PE=1 SV=1	7
Q5N8I8	Os01g0700000 protein OS=Oryza sativa subsp. japonica OX=39947 GN=Os01g0700000 PE=2 SV=1	7
Q33B10	Os10g0151800 protein OS=Oryza sativa subsp. japonica OX=39947 GN=Os10g0151800 PE=2 SV=1	7
Q8LHV5	Os07g0418000 protein OS=Oryza sativa subsp. japonica OX=39947 GN=P0025D09.105-1 PE=2 SV=1	7
Q0DA95	Os06g0667500 protein (Fragment) OS=Oryza sativa subsp. japonica OX=39947 GN=Os06g0667500 PE=4 SV=1	7
P0C491	30S ribosomal protein S7, chloroplastic OS=Oryza sativa subsp. japonica OX=39947 GN=rps7-A PE=3 SV=1	7
Q6ZL61	Os07g0182100 protein OS=Oryza sativa subsp. japonica OX=39947 GN=Os07g0182100 PE=2 SV=1	7
Q8H530	Os07g0485100 protein OS=Oryza sativa subsp. japonica OX=39947 GN=OJ1753_E03.112 PE=2 SV=1	7
Q33BE1	Os10g0115600 protein OS=Oryza sativa subsp. japonica OX=39947 GN=Os10g0115600 PE=4 SV=1	7
Q7XIV4	Alpha-galactosidase OS=Oryza sativa subsp. japonica OX=39947 GN=Os07g0679300 PE=2 SV=1	7
Q8GSJ3	Os07g0162400 protein OS=Oryza sativa subsp. japonica OX=39947 GN=OJ1714_H10.149 PE=2 SV=1	7
Q75GR6	50S ribosomal protein L17, putative, expressed OS=Oryza sativa subsp. japonica OX=39947 GN=Os03g0815400 PE=2 SV=1	7
Q8LNW1	Nascent polypeptide-associated complex subunit beta OS=Oryza sativa subsp. japonica OX=39947 GN=Os10g0483000 PE=2 SV=1	7
B9FDE0	Probable serine/threonine-protein kinase BSK3 OS=Oryza sativa subsp. japonica OX=39947 GN=BSK3 PE=1 SV=1	7
Q0DRZ2	Os03g0344100 protein OS=Oryza sativa subsp. japonica OX=39947 GN=Os03g0344100 PE=4 SV=1	7
A0A0N7KLS7	Os06g0223800 protein (Fragment) OS=Oryza sativa subsp. japonica OX=39947 GN=Os06g0223800 PE=4 SV=1	7
Q6AUB0	Os05g0413400 protein OS=Oryza sativa subsp. japonica OX=39947 GN=Os05g0413400 PE=2 SV=1	7
Q0DFR3	Os05g0575300 protein (Fragment) OS=Oryza sativa subsp. japonica OX=39947 GN=Os05g0575300 PE=3 SV=1	7
Q2R483	Probable bifunctional methylthioribulose-1-phosphate dehydratase/enolase-phosphatase E1 OS=Oryza sativa subsp. japonica OX=39947 GN=Os11g0484000 PE=2 SV=1	7
Q7XSJ9	OSJNBb0070J16.4 protein OS=Oryza sativa subsp. japonica OX=39947 GN=Os04g0514400 PE=2 SV=2	7
Q8GTK1	Os08g0423500 protein OS=Oryza sativa subsp. japonica OX=39947 GN=Os08g0423500 PE=4 SV=1	7
Q6Z695	Os02g0754700 protein OS=Oryza sativa subsp. japonica OX=39947 GN=Os02g0754700 PE=2 SV=1	7
Q69XJ4	Heme oxygenase 1, chloroplastic OS=Oryza sativa subsp. japonica OX=39947 GN=HO1 PE=2 SV=1	7
Q6K1W6	Os09g0258600 protein OS=Oryza sativa subsp. japonica OX=39947 GN=Os09g0258600 PE=2 SV=1	7
Q10RI7	DEAD-box ATP-dependent RNA helicase 38 OS=Oryza sativa subsp. japonica OX=39947 GN=Os03g0158200 PE=3 SV=1	7
Q9ZST1	30S ribosomal protein S17, chloroplastic OS=Oryza sativa subsp. japonica OX=39947 GN=RPS17 PE=2 SV=1	7
A0A0P0W8B2	Amine oxidase OS=Oryza sativa subsp. japonica OX=39947 GN=Os04g0269600 PE=3 SV=1	7
Q0DP22	Os03g0721200 protein (Fragment) OS=Oryza sativa subsp. japonica OX=39947 GN=Os03g0721200 PE=4 SV=1	7
B9F3B6	Succinate-semialdehyde dehydrogenase, mitochondrial OS=Oryza sativa subsp. japonica OX=39947 GN=ALDH5F1 PE=3 SV=1	7
Q6K5H9	Os02g0600100 protein OS=Oryza sativa subsp. japonica OX=39947 GN=Os02g0600100 PE=4 SV=1	7
Q84NJ4	Probable histone H2A.3 OS=Oryza sativa subsp. japonica OX=39947 GN=Os08g0427700 PE=3 SV=1	7
Q0DYB1	Soluble inorganic pyrophosphatase OS=Oryza sativa subsp. japonica OX=39947 GN=IPP PE=2 SV=1	7
A0A0P0VEC6	Os02g0127000 protein (Fragment) OS=Oryza sativa subsp. japonica OX=39947 GN=Os02g0127000 PE=4 SV=1	7
P0C477	30S ribosomal protein S18, chloroplastic OS=Oryza sativa subsp. japonica OX=39947 GN=rps18 PE=3 SV=1	7
Q5SN59	Ribokinase OS=Oryza sativa subsp. japonica OX=39947 GN=Os01g0665400 PE=3 SV=1	7
Q10QL6	GRIM-19 protein, expressed OS=Oryza sativa subsp. japonica OX=39947 GN=Os03g0192400 PE=2 SV=1	7
Q0DG27	Os05g0556700 protein (Fragment) OS=Oryza sativa subsp. japonica OX=39947 GN=Os05g0556700 PE=3 SV=1	7
Q8HCR5	Uncharacterized protein OS=Oryza sativa subsp. japonica OX=39947 GN=orf25 PE=4 SV=2	7
Q84SL0	Calcium-dependent protein kinase 20 OS=Oryza sativa subsp. japonica OX=39947 GN=CPK20 PE=2 SV=2	7
B9F676	Probable glucan 1,3-alpha-glucosidase OS=Oryza sativa subsp. japonica OX=39947 GN=Os03g0216600 PE=3 SV=1	7
Q6ZBF6	Proton pump-interactor BIP131 OS=Oryza sativa subsp. japonica OX=39947 GN=BIP131 PE=1 SV=1	7
Q8H8U7	Expressed protein OS=Oryza sativa subsp. japonica OX=39947 GN=Os03g0282900 PE=2 SV=1	7
Q5JMM6	Os01g0753100 protein OS=Oryza sativa subsp. japonica OX=39947 GN=Os01g0753100 PE=4 SV=1	7
Q60DA3	Os05g0189300 protein OS=Oryza sativa subsp. japonica OX=39947 GN=Os05g0189300 PE=2 SV=1	7
Q0E079	Probable bifunctional riboflavin biosynthesis protein RIBA 2, chloroplastic OS=Oryza sativa subsp. japonica OX=39947 GN=RIBA2 PE=2 SV=1	7
Q8H4Q9	GTP-binding protein Rab6 OS=Oryza sativa subsp. japonica OX=39947 GN=OJ1457_D07.114 PE=4 SV=1	7
B7FAA5	Os04g0480100 protein OS=Oryza sativa subsp. japonica OX=39947 GN=Os04g0480100 PE=2 SV=1	7
Q5SNN4	Zinc finger CCCH domain-containing protein 40 OS=Oryza sativa subsp. japonica OX=39947 GN=Os06g0170500 PE=2 SV=1	7
Q2QYY2	Leucine-rich repeat family protein, putative, expressed OS=Oryza sativa subsp. japonica OX=39947 GN=Os12g0102500 PE=2 SV=2	7
Q94EG1	Os01g0178000 protein OS=Oryza sativa subsp. japonica OX=39947 GN=P0509B06.2-1 PE=4 SV=1	7
A0A0P0W9C3	Os04g0348300 protein OS=Oryza sativa subsp. japonica OX=39947 GN=Os04g0348300 PE=4 SV=1	7
A0A0P0VLJ4	GrpE protein homolog (Fragment) OS=Oryza sativa subsp. japonica OX=39947 GN=Os02g0612000 PE=3 SV=1	7
Q0DIY4	Os05g0350600 protein OS=Oryza sativa subsp. japonica OX=39947 GN=Os05g0350600 PE=4 SV=1	7
Q6ESB6	Os02g0833400 protein OS=Oryza sativa subsp. japonica OX=39947 GN=Os02g0833400 PE=2 SV=1	7
Q6ZBX9	Os08g0562600 protein OS=Oryza sativa subsp. japonica OX=39947 GN=Os08g0562600 PE=2 SV=1	7
A0A0P0W9I9	Os04g0391900 protein (Fragment) OS=Oryza sativa subsp. japonica OX=39947 GN=Os04g0391900 PE=4 SV=1	7
Q0JB49	Glutathione peroxidase OS=Oryza sativa subsp. japonica OX=39947 GN=Os04g0556300 PE=2 SV=1	7
A0A0P0VSF7	Os03g0112101 protein (Fragment) OS=Oryza sativa subsp. japonica OX=39947 GN=Os03g0112101 PE=4 SV=1	7
Q5SMU8	RuvB-like helicase OS=Oryza sativa subsp. japonica OX=39947 GN=Os06g0186900 PE=2 SV=1	7
Q338Z5	Os10g0377400 protein OS=Oryza sativa subsp. japonica OX=39947 GN=Os10g0377400 PE=2 SV=1	7
Q7XV05	LRR receptor kinase SERK2 OS=Oryza sativa subsp. japonica OX=39947 GN=SERK2 PE=1 SV=1	7
Q6I5X7	Os05g0390100 protein OS=Oryza sativa subsp. japonica OX=39947 GN=Os05g0390100 PE=2 SV=1	7
Q6K7X0	Os02g0615800 protein OS=Oryza sativa subsp. japonica OX=39947 GN=Os02g0615800 PE=4 SV=1	7
A0A0P0WGF4	Os04g0670200 protein (Fragment) OS=Oryza sativa subsp. japonica OX=39947 GN=Os04g0670200 PE=3 SV=1	7
Q2QYK8	Non-specific lipid-transfer protein OS=Oryza sativa subsp. japonica OX=39947 GN=Os12g0115500 PE=3 SV=1	7
Q7XBW5	Probable plastid-lipid-associated protein 3, chloroplastic OS=Oryza sativa subsp. japonica OX=39947 GN=PAP3 PE=3 SV=1	7
Q6EP33	Peroxidase OS=Oryza sativa subsp. japonica OX=39947 GN=P0264G11.1-2 PE=3 SV=1	7
Q5QMN3	DEAD-box ATP-dependent RNA helicase 20 OS=Oryza sativa subsp. japonica OX=39947 GN=Os01g0197200 PE=3 SV=2	7
Q0DEV8	Os06g0132400 protein (Fragment) OS=Oryza sativa subsp. japonica OX=39947 GN=Os06g0132400 PE=4 SV=1	7
Q5JK18	Os01g0927900 protein OS=Oryza sativa subsp. japonica OX=39947 GN=Os01g0927900 PE=2 SV=1	7
Q5ZDI6	Os01g0617900 protein OS=Oryza sativa subsp. japonica OX=39947 GN=P0686E09.32-2 PE=2 SV=1	7
Q94DM2	Peroxidase OS=Oryza sativa subsp. japonica OX=39947 GN=prx22 PE=2 SV=1	7
Q84MN8	Bifunctional 3'-phosphoadenosine 5'-phosphosulfate synthethase, putative, expressed OS=Oryza sativa subsp. japonica OX=39947 GN=OSJNBb0036F07.7 PE=2 SV=1	7
Q9LST8	Proteasome subunit beta type OS=Oryza sativa subsp. japonica OX=39947 GN=OsPBB1 PE=2 SV=1	7
B7FAF4	RuvB-like helicase OS=Oryza sativa subsp. japonica OX=39947 GN=Os07g0178900 PE=2 SV=1	7
Q10PV9	DEAD-box ATP-dependent RNA helicase 47B OS=Oryza sativa subsp. japonica OX=39947 GN=Os03g0219700 PE=2 SV=1	7
Q75LD8	Os03g0843400 protein OS=Oryza sativa subsp. japonica OX=39947 GN=OSJNBa0032G11.6 PE=2 SV=1	7
Q84M73	Expressed protein OS=Oryza sativa subsp. japonica OX=39947 GN=Os03g0857400 PE=2 SV=1	7
Q0JM76	Monothiol glutaredoxin-S4, mitochondrial OS=Oryza sativa subsp. japonica OX=39947 GN=GRXS4 PE=2 SV=1	7
Q7F354	Beta-1,3-glucanase OS=Oryza sativa subsp. japonica OX=39947 GN=Os01g0713200 PE=2 SV=1	7
A0A0P0X1C3	Os06g0728600 protein OS=Oryza sativa subsp. japonica OX=39947 GN=Os06g0728600 PE=4 SV=1	7
Q0JNQ7	ATP-dependent Clp protease proteolytic subunit OS=Oryza sativa subsp. japonica OX=39947 GN=Os01g0271400 PE=3 SV=1	7
Q5VQK9	Protein CHLOROPLAST ENHANCING STRESS TOLERANCE, chloroplastic OS=Oryza sativa subsp. japonica OX=39947 GN=CEST PE=2 SV=1	7
Q0DRV6	Superoxide dismutase [Cu-Zn] 1 OS=Oryza sativa subsp. japonica OX=39947 GN=SODCC1 PE=1 SV=1	7
Q6ETN3	Probable 4-coumarate--CoA ligase 3 OS=Oryza sativa subsp. japonica OX=39947 GN=4CL3 PE=2 SV=1	7
Q75KZ3	Os05g0486700 protein OS=Oryza sativa subsp. japonica OX=39947 GN=Os05g0486700 PE=2 SV=1	7
Q6H5V4	Os02g0638300 protein OS=Oryza sativa subsp. japonica OX=39947 GN=Os02g0638300 PE=2 SV=1	7
Q7XR26	OSJNBb0022F23.4 protein OS=Oryza sativa subsp. japonica OX=39947 GN=Os04g0472300 PE=2 SV=2	7
Q6ETN1	Os02g0177800 protein OS=Oryza sativa subsp. japonica OX=39947 GN=Os02g0177800 PE=4 SV=1	7
Q2QMG7	Os12g0605400 protein OS=Oryza sativa subsp. japonica OX=39947 GN=LOC_Os12g41220 PE=2 SV=1	7
Q5VRV7	Ubiquitin carboxyl-terminal hydrolase OS=Oryza sativa subsp. japonica OX=39947 GN=Os01g0177200 PE=3 SV=1	7
Q337C4	Os10g0511600 protein OS=Oryza sativa subsp. japonica OX=39947 GN=Os10g0511600 PE=2 SV=2	7
Q9ZTS1	Probable methionine--tRNA ligase OS=Oryza sativa subsp. japonica OX=39947 GN=Os06g0508700 PE=2 SV=2	7
Q0J006	Proteasome subunit alpha type-7-B OS=Oryza sativa subsp. japonica OX=39947 GN=PAD1 PE=2 SV=1	7
A0A0P0XBM6	Os08g0109200 protein (Fragment) OS=Oryza sativa subsp. japonica OX=39947 GN=Os08g0109200 PE=4 SV=1	7
Q6F4N5	Aspartyl protease 25 OS=Oryza sativa subsp. japonica OX=39947 GN=AP25 PE=2 SV=1	7
Q0DXV3	Os02g0731600 protein (Fragment) OS=Oryza sativa subsp. japonica OX=39947 GN=Os02g0731600 PE=4 SV=1	7
Q9LWT7	Os06g0113900 protein OS=Oryza sativa subsp. japonica OX=39947 GN=P0541H01.18-1 PE=2 SV=1	7
Q9FVZ9	Membrane steroid-binding protein 2 OS=Oryza sativa subsp. japonica OX=39947 GN=MSBP2 PE=2 SV=1	7
Q10BT5	Serine/threonine-protein phosphatase PP2A-2 catalytic subunit OS=Oryza sativa subsp. japonica OX=39947 GN=PP2A2 PE=2 SV=1	7
Q2QWK9	Probable thiamine biosynthetic bifunctional enzyme, chloroplastic OS=Oryza sativa subsp. japonica OX=39947 GN=Os12g0192500 PE=2 SV=2	7
Q6Z0V9	Os02g0308800 protein OS=Oryza sativa subsp. japonica OX=39947 GN=Os02g0308800 PE=2 SV=1	7
Q6Z7R9	Os02g0741500 protein OS=Oryza sativa subsp. japonica OX=39947 GN=Os02g0741500 PE=4 SV=1	7
Q84NN4	Thioredoxin-like protein CDSP32, chloroplastic OS=Oryza sativa subsp. japonica OX=39947 GN=CDSP32 PE=2 SV=1	7
Q5ZBW3	Os01g0358300 protein OS=Oryza sativa subsp. japonica OX=39947 GN=Os01g0358300 PE=2 SV=1	7
Q0D5A7	Os07g0571600 protein OS=Oryza sativa subsp. japonica OX=39947 GN=Os07g0571600 PE=4 SV=1	7
A0A0N7KGX7	Os03g0246800 protein OS=Oryza sativa subsp. japonica OX=39947 GN=Os03g0246800 PE=4 SV=1	7
Q94HF1	Eukaryotic translation initiation factor 3 subunit K OS=Oryza sativa subsp. japonica OX=39947 GN=TIF3K1 PE=2 SV=1	7
Q8S9S4	IAA-amino acid hydrolase ILR1-like 1 OS=Oryza sativa subsp. japonica OX=39947 GN=ILL1 PE=2 SV=1	7
A0A0P0XQK1	Os09g0544400 protein OS=Oryza sativa subsp. japonica OX=39947 GN=Os09g0544400 PE=4 SV=1	7
Q2QMK2	Os12g0601200 protein OS=Oryza sativa subsp. japonica OX=39947 GN=Os12g0601200 PE=2 SV=2	7
Q6K4T1	60S ribosomal protein L27 OS=Oryza sativa subsp. japonica OX=39947 GN=Os02g0284600 PE=2 SV=1	7
Q7XC37	Nucleoside diphosphate kinase OS=Oryza sativa subsp. japonica OX=39947 GN=LOC_Os10g41410 PE=2 SV=1	7
Q10MV5	6-phosphofructo-2-kinase family protein, expressed OS=Oryza sativa subsp. japonica OX=39947 GN=Os03g0294200 PE=4 SV=1	7
Q8LRH2	Os01g0510600 protein OS=Oryza sativa subsp. japonica OX=39947 GN=Os01g0510600 PE=2 SV=1	7
Q8H3I4	Peroxisomal (S)-2-hydroxy-acid oxidase GLO4 OS=Oryza sativa subsp. japonica OX=39947 GN=GLO4 PE=2 SV=2	7
Q7Y1Z0	Chitinase 5 OS=Oryza sativa subsp. japonica OX=39947 GN=Cht5 PE=2 SV=1	7
Q75LB3	AMP-binding protein, putative, expressed OS=Oryza sativa subsp. japonica OX=39947 GN=OSJNBa0032G11.28 PE=4 SV=1	7
Q6K271	FCA gamma protein OS=Oryza sativa subsp. japonica OX=39947 GN=P0415D04.46-1 PE=2 SV=1	7
Q6AT30	Os05g0559900 protein OS=Oryza sativa subsp. japonica OX=39947 GN=Os05g0559900 PE=2 SV=1	7
Q5Z4V2	Os06g0698674 protein OS=Oryza sativa subsp. japonica OX=39947 GN=Os06g0698674 PE=2 SV=1	7
A0A0P0XFX4	Os08g0423600 protein OS=Oryza sativa subsp. japonica OX=39947 GN=Os08g0423600 PE=4 SV=1	7
Q0D6H5	Carboxypeptidase OS=Oryza sativa subsp. japonica OX=39947 GN=Os07g0479300 PE=3 SV=1	7
A0A0P0XMX9	Os09g0453800 protein OS=Oryza sativa subsp. japonica OX=39947 GN=Os09g0453800 PE=4 SV=1	7
Q5VMI0	UDP-glucose:2-hydroxyflavanone C-glucosyltransferase OS=Oryza sativa subsp. japonica OX=39947 GN=CGT PE=3 SV=1	7
Q84TA8	Ethylene-responsive small GTP-binding protein OS=Oryza sativa subsp. japonica OX=39947 GN=OJ1754_E06.16 PE=2 SV=1	7
Q9LGA3	Os01g0128400 protein OS=Oryza sativa subsp. japonica OX=39947 GN=Os01g0128400 PE=4 SV=1	7
Q0E4T3	Os02g0101700 protein (Fragment) OS=Oryza sativa subsp. japonica OX=39947 GN=Os02g0101700 PE=4 SV=1	7
Q8W250	1-deoxy-D-xylulose 5-phosphate reductoisomerase, chloroplastic OS=Oryza sativa subsp. japonica OX=39947 GN=DXR PE=2 SV=2	7
Q8S2G0	4-diphosphocytidyl-2-C-methyl-D-erythritol kinase, chloroplastic OS=Oryza sativa subsp. japonica OX=39947 GN=ISPE PE=2 SV=1	7
Q65WY6	Os05g0182800 protein OS=Oryza sativa subsp. japonica OX=39947 GN=Os05g0182800 PE=3 SV=1	7
A0A0P0W9R6	Os04g0405100 protein OS=Oryza sativa subsp. japonica OX=39947 GN=Os04g0405100 PE=4 SV=1	7
A0A0P0XB22	Os08g0110800 protein OS=Oryza sativa subsp. japonica OX=39947 GN=Os08g0110800 PE=4 SV=1	7
Q8H4P7	Os07g0147500 protein OS=Oryza sativa subsp. japonica OX=39947 GN=OJ1470_H06.117 PE=2 SV=1	7
Q6ASW3	3,4-dihydroxy-2-butanone kinase, putative, expressed OS=Oryza sativa subsp. japonica OX=39947 GN=B1377B10.5 PE=2 SV=1	7
Q941Z0	Probable NADPH:quinone oxidoreductase 1 OS=Oryza sativa subsp. japonica OX=39947 GN=Os01g0953600 PE=2 SV=1	7
P0C443	50S ribosomal protein L16, chloroplastic OS=Oryza sativa subsp. japonica OX=39947 GN=rpl16 PE=3 SV=1	7
Q2R0X0	Os11g0629200 protein OS=Oryza sativa subsp. japonica OX=39947 GN=LOC_Os11g41130 PE=2 SV=1	7
Q84T99	NEDD8-activating enzyme E1 regulatory subunit OS=Oryza sativa subsp. japonica OX=39947 GN=OJ1754_E06.18 PE=2 SV=1	7
Q2QWT8	2-oxoisovalerate dehydrogenase alpha subunit, mitochondrial, putative, expressed OS=Oryza sativa subsp. japonica OX=39947 GN=Os12g0183100 PE=4 SV=2	7
Q8RZW7	Os01g0916400 protein OS=Oryza sativa subsp. japonica OX=39947 GN=SBP PE=2 SV=1	7
Q6ZH05	Os02g0687900 protein OS=Oryza sativa subsp. japonica OX=39947 GN=Os02g0687900 PE=2 SV=1	7
Q9LGP4	Os01g0120500 protein OS=Oryza sativa subsp. japonica OX=39947 GN=Os01g0120500 PE=4 SV=2	7
Q33BE8	NADH-dependent oxidoreductase 2, putative, expressed OS=Oryza sativa subsp. japonica OX=39947 GN=Os10g0113900 PE=2 SV=1	7
Q6ESJ0	Glutathione peroxidase OS=Oryza sativa subsp. japonica OX=39947 GN=Os02g0664000 PE=2 SV=1	7
Q9LST4	Proteasome subunit beta OS=Oryza sativa subsp. japonica OX=39947 GN=OsPBG1 PE=2 SV=1	7
Q10MS3	Malonyl CoA-acyl carrier protein transacylase containing protein, expressed OS=Oryza sativa subsp. japonica OX=39947 GN=Os03g0297400 PE=2 SV=1	7
A0A0P0W0Z6	Ferredoxin (Fragment) OS=Oryza sativa subsp. japonica OX=39947 GN=Os03g0659200 PE=3 SV=1	7
Q7F270	ADP-ribosylation factor 1 OS=Oryza sativa subsp. japonica OX=39947 GN=OJ1118_B03.103 PE=2 SV=1	7
Q84NY6	Membrane-associated zinc metalloprotease family protein, expressed OS=Oryza sativa subsp. japonica OX=39947 GN=LOC_Os03g38230 PE=2 SV=1	7
Q6ZBV1	Os08g0200300 protein OS=Oryza sativa subsp. japonica OX=39947 GN=Os08g0200300 PE=2 SV=1	7
Q0D6K6	Os07g0470700 protein OS=Oryza sativa subsp. japonica OX=39947 GN=Os07g0470700 PE=2 SV=1	7
B7F8B9	Peptidylprolyl isomerase OS=Oryza sativa subsp. japonica OX=39947 GN=Os07g0133700 PE=2 SV=1	7
Q2QMX9	Calcium-transporting ATPase 10, plasma membrane-type OS=Oryza sativa subsp. japonica OX=39947 GN=ACA10 PE=2 SV=1	7
Q6ZFU6	Thioredoxin reductase NTRB OS=Oryza sativa subsp. japonica OX=39947 GN=NTRB PE=2 SV=1	7
Q6K1T2	Lysine--tRNA ligase OS=Oryza sativa subsp. japonica OX=39947 GN=Os02g0623500 PE=2 SV=1	7
Q6ZAE3	Os08g0366100 protein OS=Oryza sativa subsp. japonica OX=39947 GN=Os08g0366100 PE=2 SV=1	7
Q2QZS0	NB-ARC domain containing protein, expressed OS=Oryza sativa subsp. japonica OX=39947 GN=Os11g0674400 PE=4 SV=1	7
Q6Z730	Eukaryotic translation initiation factor 3 subunit J OS=Oryza sativa subsp. japonica OX=39947 GN=Os02g0122300 PE=2 SV=1	7
Q0JRG4	Os01g0102600 protein OS=Oryza sativa subsp. japonica OX=39947 GN=Os01g0102600 PE=2 SV=1	7
Q5JMX9	Os01g0752200 protein OS=Oryza sativa subsp. japonica OX=39947 GN=Os01g0752200 PE=2 SV=1	7
Q8S1N3	Os01g0868900 protein OS=Oryza sativa subsp. japonica OX=39947 GN=Os01g0868900 PE=4 SV=1	7
Q5ZDH6	Os01g0140500 protein OS=Oryza sativa subsp. japonica OX=39947 GN=P0480E02.19-1 PE=4 SV=1	7
Q8L472	Os07g0105600 protein OS=Oryza sativa subsp. japonica OX=39947 GN=P0617C02.114 PE=2 SV=1	7
Q0JCK5	Os04g0464500 protein OS=Oryza sativa subsp. japonica OX=39947 GN=Os04g0464500 PE=4 SV=1	7
Q75KD7	Allene oxide cyclase, chloroplastic OS=Oryza sativa subsp. japonica OX=39947 GN=AOC PE=1 SV=1	7
Q7F8X9	OSJNBa0014K14.21 protein OS=Oryza sativa subsp. japonica OX=39947 GN=Os04g0505200 PE=2 SV=1	7
Q2QYL3	Non-specific lipid-transfer protein 3 OS=Oryza sativa subsp. japonica OX=39947 GN=LTP110-A PE=2 SV=1	7
Q6YYB9	Tryptophan synthase OS=Oryza sativa subsp. japonica OX=39947 GN=Os08g0135900 PE=2 SV=1	7
A0A0P0VL75	Os02g0596500 protein (Fragment) OS=Oryza sativa subsp. japonica OX=39947 GN=Os02g0596500 PE=4 SV=1	7
Q8H8U5	Protein IN2-1 homolog B OS=Oryza sativa subsp. japonica OX=39947 GN=GSTZ5 PE=2 SV=1	7
Q6AUF3	Urease accessory protein G OS=Oryza sativa subsp. japonica OX=39947 GN=UREG PE=2 SV=1	7
Q8H3S1	Os08g0321000 protein OS=Oryza sativa subsp. japonica OX=39947 GN=P0005C02.108 PE=2 SV=2	7
A3ABE0	Os02g0750100 protein OS=Oryza sativa subsp. japonica OX=39947 GN=Os02g0750100 PE=4 SV=1	7
Q6YVU7	Os07g0539100 protein OS=Oryza sativa subsp. japonica OX=39947 GN=Os07g0539100 PE=2 SV=1	7
Q8S5V0	Fasciclin-like arabinogalactan protein 8, putative, expressed OS=Oryza sativa subsp. japonica OX=39947 GN=Os03g0128000 PE=4 SV=1	7
Q10LH9	Nuclear pore protein OS=Oryza sativa subsp. japonica OX=39947 GN=Os03g0349000 PE=2 SV=1	7
Q9AXB0	Uroporphyrinogen decarboxylase 1, chloroplastic OS=Oryza sativa subsp. japonica OX=39947 GN=Os01g0622300 PE=2 SV=1	7
A0A0P0VQ78	Os02g0779200 protein (Fragment) OS=Oryza sativa subsp. japonica OX=39947 GN=Os02g0779200 PE=4 SV=1	7
Q7XUK6	6,7-dimethyl-8-ribityllumazine synthase OS=Oryza sativa subsp. japonica OX=39947 GN=LS PE=2 SV=2	7
Q7XI68	Os07g0627800 protein OS=Oryza sativa subsp. japonica OX=39947 GN=P0506F02.114 PE=2 SV=1	7
Q6K9X3	Os02g0823400 protein OS=Oryza sativa subsp. japonica OX=39947 GN=Os02g0823400 PE=2 SV=1	7
Q653V4	Os06g0676700 protein OS=Oryza sativa subsp. japonica OX=39947 GN=B1153E06.13-1 PE=3 SV=1	7
Q5JLV2	Os01g0894700 protein OS=Oryza sativa subsp. japonica OX=39947 GN=Os01g0894700 PE=4 SV=1	7
Q6Z728	Os02g0122500 protein OS=Oryza sativa subsp. japonica OX=39947 GN=P0575F10.3 PE=4 SV=1	7
Q9XGP7	Tricin synthase 1 OS=Oryza sativa subsp. japonica OX=39947 GN=ROMT-15 PE=1 SV=1	7
Q84M34	Cytochrome b-c1 complex subunit 7 OS=Oryza sativa subsp. japonica OX=39947 GN=Os03g0806900 PE=2 SV=1	7
Q6K4N0	Serine/arginine-rich splicing factor RSZ21 OS=Oryza sativa subsp. japonica OX=39947 GN=RSZP21 PE=2 SV=1	7
Q8LR62	Os01g0933900 protein OS=Oryza sativa subsp. japonica OX=39947 GN=Os01g0933900 PE=2 SV=1	7
Q7XIH2	Os07g0570300 protein OS=Oryza sativa subsp. japonica OX=39947 GN=Os07g0570300 PE=3 SV=1	7
B7EWK0	Os01g0101200 protein OS=Oryza sativa subsp. japonica OX=39947 GN=Os01g0101200 PE=2 SV=1	7
Q6ZJW9	Actin-related protein 4 OS=Oryza sativa subsp. japonica OX=39947 GN=ARP4 PE=2 SV=1	7
P0C509	DNA-directed RNA polymerase subunit beta'' OS=Oryza sativa subsp. japonica OX=39947 GN=rpoC2 PE=3 SV=1	7
Q75II5	Gamma-glutamyl hydrolase OS=Oryza sativa subsp. japonica OX=39947 GN=Os05g0517500 PE=2 SV=1	7
Q2QT46	Os12g0407500 protein OS=Oryza sativa subsp. japonica OX=39947 GN=Os12g0407500 PE=2 SV=1	7
Q5VPF1	Proteasome subunit beta type OS=Oryza sativa subsp. japonica OX=39947 GN=Os06g0139900 PE=2 SV=1	7
Q6Z407	Os07g0558800 protein OS=Oryza sativa subsp. japonica OX=39947 GN=Os07g0558800 PE=2 SV=1	7
Q67VC7	Os06g0237300 protein OS=Oryza sativa subsp. japonica OX=39947 GN=Os06g0237300 PE=4 SV=1	7
Q653V9	Os06g0683200 protein OS=Oryza sativa subsp. japonica OX=39947 GN=Os06g0683200 PE=2 SV=1	7
Q8LHG8	DNA-damage-repair/toleration protein-like OS=Oryza sativa subsp. japonica OX=39947 GN=Os01g0542000 PE=4 SV=1	7
Q6Z4A7	Probable 5'-adenylylsulfate reductase 1, chloroplastic OS=Oryza sativa subsp. japonica OX=39947 GN=APR1 PE=2 SV=1	7
P0C0L1	Probable L-ascorbate peroxidase 6, chloroplastic/mitochondrial OS=Oryza sativa subsp. japonica OX=39947 GN=APX6 PE=2 SV=1	7
Q2QM55	Pyruvate dehydrogenase E1 component subunit beta-3, chloroplastic OS=Oryza sativa subsp. japonica OX=39947 GN=Os12g0616900 PE=2 SV=1	7
Q5WMY3	Cytoplasmic ribosomal protein L18 OS=Oryza sativa subsp. japonica OX=39947 GN=Os05g0155100 PE=2 SV=1	7
Q8GVY3	Os07g0546600 protein OS=Oryza sativa subsp. japonica OX=39947 GN=OJ1612_A04.112 PE=3 SV=2	7
Q10P12	V-type proton ATPase subunit a OS=Oryza sativa subsp. japonica OX=39947 GN=Os03g0251500 PE=2 SV=1	7
Q10A76	Os10g0101200 protein OS=Oryza sativa subsp. japonica OX=39947 GN=Os10g0101200 PE=2 SV=1	7
Q2QZ12	Mitochondrial carrier protein, expressed OS=Oryza sativa subsp. japonica OX=39947 GN=Os11g0707800 PE=2 SV=1	7
A0A0P0WAD7	Os04g0423600 protein OS=Oryza sativa subsp. japonica OX=39947 GN=Os04g0423600 PE=4 SV=1	6
Q7F8Y3	OSJNBb0116K07.9 protein OS=Oryza sativa subsp. japonica OX=39947 GN=Os04g0504600 PE=4 SV=1	6
Q6K4T4	LRR receptor kinase SERK2 OS=Oryza sativa subsp. japonica OX=39947 GN=SERK4 PE=3 SV=1	6
Q65XW5	Os05g0110100 protein OS=Oryza sativa subsp. japonica OX=39947 GN=Os05g0110100 PE=2 SV=1	6
Q84VC8	Gamma hydroxybutyrate dehydrogenase-like protein OS=Oryza sativa subsp. japonica OX=39947 GN=Os02g0562700 PE=2 SV=1	6
Q84PB5	Os07g0148900 protein OS=Oryza sativa subsp. japonica OX=39947 GN=Os07g0148900 PE=2 SV=1	6
Q69TT2	Os06g0476200 protein OS=Oryza sativa subsp. japonica OX=39947 GN=Os06g0476200 PE=4 SV=1	6
Q6ZGX8	Os02g0690700 protein OS=Oryza sativa subsp. japonica OX=39947 GN=Os02g0690700 PE=2 SV=1	6
Q9ARU4	Os01g0121700 protein OS=Oryza sativa subsp. japonica OX=39947 GN=Os01g0121700 PE=2 SV=1	6
Q6K2G7	Os02g0508000 protein OS=Oryza sativa subsp. japonica OX=39947 GN=Os02g0508000 PE=2 SV=1	6
Q0DRB3	Os03g0399800 protein (Fragment) OS=Oryza sativa subsp. japonica OX=39947 GN=Os03g0399800 PE=4 SV=2	6
Q5ZA96	Os06g0320700 protein OS=Oryza sativa subsp. japonica OX=39947 GN=Os06g0320700 PE=3 SV=1	6
Q7X6P0	OSJNBb0004G23.11 protein OS=Oryza sativa subsp. japonica OX=39947 GN=Os04g0106400 PE=2 SV=2	6
Q7XN02	OSJNBb0038F03.9 protein OS=Oryza sativa subsp. japonica OX=39947 GN=OSJNBb0038F03.9 PE=4 SV=1	6
Q84M59	Expressed protein OS=Oryza sativa subsp. japonica OX=39947 GN=Os03g0807700 PE=2 SV=1	6
Q5VND6	Nucleosome assembly protein 1;1 OS=Oryza sativa subsp. japonica OX=39947 GN=NAP1;1 PE=2 SV=1	6
Q8W0C5	4-hydroxy-4-methyl-2-oxoglutarate aldolase OS=Oryza sativa subsp. japonica OX=39947 GN=Os01g0722800 PE=3 SV=1	6
Q6ZIA1	Os08g0530200 protein OS=Oryza sativa subsp. japonica OX=39947 GN=Os08g0530200 PE=2 SV=1	6
Q6ZK21	Os08g0524000 protein OS=Oryza sativa subsp. japonica OX=39947 GN=Os08g0524000 PE=2 SV=1	6
Q2QND6	Os12g0569500 protein OS=Oryza sativa subsp. japonica OX=39947 GN=LOC_Os12g38170 PE=4 SV=1	6
A0A0P0W4H7	Os03g0805600 protein OS=Oryza sativa subsp. japonica OX=39947 GN=Os03g0805600 PE=4 SV=1	6
Q8H2Q5	Os07g0483500 protein OS=Oryza sativa subsp. japonica OX=39947 GN=OJ1136_F08.109 PE=2 SV=1	6
Q6ZG25	Preprotein translocase subunit SECY, chloroplastic OS=Oryza sativa subsp. japonica OX=39947 GN=SECY PE=2 SV=1	6
Q336U0	Enoyl-CoA hydratase, putative, expressed OS=Oryza sativa subsp. japonica OX=39947 GN=LOC_Os10g40540 PE=2 SV=1	6
Q5Z6P4	Os06g0264800 protein OS=Oryza sativa subsp. japonica OX=39947 GN=Os06g0264800 PE=2 SV=1	6
Q7XRM0	OSJNBa0058G03.4 protein OS=Oryza sativa subsp. japonica OX=39947 GN=Os04g0444200 PE=4 SV=1	6
Q10NX2	Os03g0255500 protein OS=Oryza sativa subsp. japonica OX=39947 GN=LOC_Os03g15050 PE=2 SV=1	6
Q0J0H6	Os09g0509000 protein OS=Oryza sativa subsp. japonica OX=39947 GN=Os09g0509000 PE=2 SV=1	6
Q7XQF8	OSJNBa0081L15.5 protein OS=Oryza sativa subsp. japonica OX=39947 GN=Os04g0483500 PE=2 SV=2	6
Q6YUV4	Os02g0189000 protein OS=Oryza sativa subsp. japonica OX=39947 GN=Os02g0189000 PE=2 SV=1	6
Q336P5	Transcription factor MYC2 OS=Oryza sativa subsp. japonica OX=39947 GN=MYC2 PE=1 SV=1	6
Q2R176	Os11g0615200 protein OS=Oryza sativa subsp. japonica OX=39947 GN=LOC_Os11g40100 PE=2 SV=1	6
A0A0P0VQM8	Os02g0794400 protein (Fragment) OS=Oryza sativa subsp. japonica OX=39947 GN=Os02g0794400 PE=4 SV=1	6
A0A0P0WF03	Os04g0620066 protein OS=Oryza sativa subsp. japonica OX=39947 GN=Os04g0620066 PE=4 SV=1	6
Q0IPE5	2-dehydro-3-deoxyphosphooctonate aldolase, putative, expressed (Fragment) OS=Oryza sativa subsp. japonica OX=39947 GN=Os12g0210800 PE=3 SV=1	6
Q6ZGL6	Peptidylprolyl isomerase OS=Oryza sativa subsp. japonica OX=39947 GN=Os02g0117600 PE=2 SV=1	6
Q0IP17	Os12g0264500 protein (Fragment) OS=Oryza sativa subsp. japonica OX=39947 GN=Os12g0264500 PE=3 SV=1	6
Q8RZZ3	Serine/threonine-protein phosphatase OS=Oryza sativa subsp. japonica OX=39947 GN=Os01g0691700 PE=2 SV=1	6
A0A0P0VSV2	Os03g0141000 protein OS=Oryza sativa subsp. japonica OX=39947 GN=Os03g0141000 PE=4 SV=1	6
Q0JA93	Methionine aminopeptidase OS=Oryza sativa subsp. japonica OX=39947 GN=Os04g0610500 PE=2 SV=1	6
Q53MW2	Non-specific lipid-transfer protein OS=Oryza sativa subsp. japonica OX=39947 GN=Os11g0427800 PE=2 SV=1	6
Q6YY42	Os02g0589000 protein OS=Oryza sativa subsp. japonica OX=39947 GN=Os02g0589000 PE=4 SV=1	6
P0C340	NAD(P)H-quinone oxidoreductase subunit J, chloroplastic OS=Oryza sativa subsp. japonica OX=39947 GN=ndhJ PE=3 SV=1	6
Q6ETC8	Os02g0106800 protein OS=Oryza sativa subsp. japonica OX=39947 GN=Os02g0106800 PE=4 SV=1	6
Q5Z4C9	Os06g0306600 protein OS=Oryza sativa subsp. japonica OX=39947 GN=Os06g0306600 PE=2 SV=1	6
Q6ETL6	Os02g0179100 protein OS=Oryza sativa subsp. japonica OX=39947 GN=Os02g0179100 PE=2 SV=1	6
Q2QS71	Probable histone H2A.7 OS=Oryza sativa subsp. japonica OX=39947 GN=Os12g0438000 PE=2 SV=1	6
Q8RZ83	Os01g0667600 protein OS=Oryza sativa subsp. japonica OX=39947 GN=Os01g0667600 PE=2 SV=1	6
Q2QX49	CBS domain-containing protein, putative, expressed OS=Oryza sativa subsp. japonica OX=39947 GN=LOC_Os12g07190 PE=4 SV=1	6
A0A0N7KH54	Os03g0311300 protein OS=Oryza sativa subsp. japonica OX=39947 GN=Os03g0311300 PE=4 SV=1	6
Q8H513	Os07g0520400 protein OS=Oryza sativa subsp. japonica OX=39947 GN=OJ1793_E11.120 PE=2 SV=1	6
Q69W36	Eukaryotic translation initiation factor 3 subunit E OS=Oryza sativa subsp. japonica OX=39947 GN=OJ1641_C04.124-1 PE=3 SV=1	6
Q6K6C2	Os02g0815400 protein OS=Oryza sativa subsp. japonica OX=39947 GN=Os02g0815400 PE=2 SV=1	6
Q5N7L5	Met-tRNAi formyl transferase-like OS=Oryza sativa subsp. japonica OX=39947 GN=Os01g0687500 PE=2 SV=1	6
Q7XVC0	OSJNBa0072D21.10 protein OS=Oryza sativa subsp. japonica OX=39947 GN=Os04g0382300 PE=2 SV=2	6
Q2QND9	Expressed protein OS=Oryza sativa subsp. japonica OX=39947 GN=Os12g0569200 PE=4 SV=1	6
Q851P9	Histone-like protein OS=Oryza sativa subsp. japonica OX=39947 GN=OSJNBa0052F07.24 PE=2 SV=1	6
Q941T6	Os01g0847700 protein OS=Oryza sativa subsp. japonica OX=39947 GN=Os01g0847700 PE=2 SV=1	6
P25778	Oryzain gamma chain OS=Oryza sativa subsp. japonica OX=39947 GN=Os09g0442300 PE=2 SV=2	6
Q6Z8N7	Os08g0512500 protein OS=Oryza sativa subsp. japonica OX=39947 GN=Os08g0512500 PE=2 SV=1	6
Q5QM60	Non-specific lipid-transfer protein OS=Oryza sativa subsp. japonica OX=39947 GN=Os01g0822900 PE=2 SV=1	6
Q6Z7B3	Heat shock factor protein hsf8-like OS=Oryza sativa subsp. japonica OX=39947 GN=Os02g0115600 PE=2 SV=1	6
A0A0P0VNU6	Os02g0712000 protein (Fragment) OS=Oryza sativa subsp. japonica OX=39947 GN=Os02g0712000 PE=4 SV=1	6
Q67UX7	Probable protein phosphatase 2C 10 OS=Oryza sativa subsp. japonica OX=39947 GN=Os02g0149800 PE=2 SV=1	6
Q338J4	Methionyl-tRNA synthetase, putative, expressed OS=Oryza sativa subsp. japonica OX=39947 GN=LOC_Os10g26050 PE=2 SV=1	6
Q6Z4S6	Os07g0122400 protein OS=Oryza sativa subsp. japonica OX=39947 GN=Os07g0122400 PE=4 SV=1	6
B9FLB9	Os05g0536400 protein OS=Oryza sativa subsp. japonica OX=39947 GN=Os05g0536400 PE=4 SV=1	6
Q10QN9	Os03g0189600 protein OS=Oryza sativa subsp. japonica OX=39947 GN=Os03g0189600 PE=2 SV=1	6
Q10Q09	Purple acid phosphatase OS=Oryza sativa subsp. japonica OX=39947 GN=Os03g0214000 PE=2 SV=1	6
Q8LIB1	Os07g0644300 protein OS=Oryza sativa subsp. japonica OX=39947 GN=OJ1458_B07.103 PE=2 SV=1	6
Q5W6W7	Long chain acyl-CoA synthetase OS=Oryza sativa subsp. japonica OX=39947 GN=Os05g0317200 PE=2 SV=1	6
Q6K2E8	Acetolactate synthase 1, chloroplastic OS=Oryza sativa subsp. japonica OX=39947 GN=ALS1 PE=2 SV=1	6
Q6Z8F7	26S proteosome regulatory subunit-like OS=Oryza sativa subsp. japonica OX=39947 GN=Os02g0697600 PE=2 SV=1	6
A0A0P0W4D5	Os03g0801600 protein (Fragment) OS=Oryza sativa subsp. japonica OX=39947 GN=Os03g0801600 PE=4 SV=1	6
Q6Z7F5	Os02g0564000 protein OS=Oryza sativa subsp. japonica OX=39947 GN=Os02g0564000 PE=2 SV=1	6
Q9FU80	Os01g0143300 protein OS=Oryza sativa subsp. japonica OX=39947 GN=Os01g0143300 PE=4 SV=1	6
B9FDR3	Transportin-1 OS=Oryza sativa subsp. japonica OX=39947 GN=TRN1 PE=3 SV=2	6
Q75LD9	Os03g0843300 protein OS=Oryza sativa subsp. japonica OX=39947 GN=OSJNBa0032G11.5 PE=2 SV=1	6
Q0J9M3	Os04g0643300 protein OS=Oryza sativa subsp. japonica OX=39947 GN=Os04g0643300 PE=3 SV=1	6
Q10NY1	Chorismate synthase OS=Oryza sativa subsp. japonica OX=39947 GN=Os03g0254800 PE=2 SV=1	6
B9FW35	Cytochrome b-c1 complex subunit 7 OS=Oryza sativa subsp. japonica OX=39947 GN=Os07g0205000 PE=3 SV=1	6
Q8H8C7	Chitin elicitor-binding protein OS=Oryza sativa subsp. japonica OX=39947 GN=CEBIP PE=1 SV=1	6
Q7XXR8	Nascent polypeptide associated complex alpha chain OS=Oryza sativa subsp. japonica OX=39947 GN=Os05g0373700 PE=2 SV=1	6
Q5VRG3	Proteasome subunit alpha type-4-2 OS=Oryza sativa subsp. japonica OX=39947 GN=Os06g0167600 PE=2 SV=1	6
Q7X923	FACT complex subunit SPT16 OS=Oryza sativa subsp. japonica OX=39947 GN=SPT16 PE=2 SV=2	6
Q0D4F7	Os07g0628700 protein OS=Oryza sativa subsp. japonica OX=39947 GN=Os07g0628700 PE=4 SV=1	6
Q6K969	Os02g0831800 protein OS=Oryza sativa subsp. japonica OX=39947 GN=Os02g0831800 PE=2 SV=1	6
Q8W315	Dynamin-related protein 1C, putative, expressed OS=Oryza sativa subsp. japonica OX=39947 GN=Os03g0713100 PE=2 SV=1	6
Q6YZX5	Os08g0191200 protein OS=Oryza sativa subsp. japonica OX=39947 GN=Os08g0191200 PE=2 SV=1	6
P92683	Cytochrome c oxidase subunit Vb OS=Oryza sativa subsp. japonica OX=39947 GN=coxVb PE=2 SV=1	6
Q10P54	Expressed protein OS=Oryza sativa subsp. japonica OX=39947 GN=Os03g0246500 PE=4 SV=1	6
Q69T76	Mitochondrial glycoprotein-like OS=Oryza sativa subsp. japonica OX=39947 GN=Os06g0326500 PE=2 SV=1	6
Q6ET88	Os02g0668100 protein OS=Oryza sativa subsp. japonica OX=39947 GN=Os02g0668100 PE=1 SV=1	6
Q338I8	Os10g0400800 protein OS=Oryza sativa subsp. japonica OX=39947 GN=Os10g0400800 PE=2 SV=1	6
Q8HCQ9	ORFB protein OS=Oryza sativa subsp. japonica OX=39947 GN=orfB PE=4 SV=2	6
Q8H7V0	40S ribosomal protein S17, putative, expressed OS=Oryza sativa subsp. japonica OX=39947 GN=OSJNBb0043C10.11 PE=3 SV=1	6
Q6ZIQ1	Os07g0587400 protein OS=Oryza sativa subsp. japonica OX=39947 GN=Os07g0587400 PE=2 SV=1	6
Q5ZAJ0	Respiratory burst oxidase homolog protein B OS=Oryza sativa subsp. japonica OX=39947 GN=RBOHB PE=1 SV=1	6
Q7XCL2	Os10g0542200 protein OS=Oryza sativa subsp. japonica OX=39947 GN=Os10g0542200 PE=4 SV=1	6
Q7XCS4	Aldo/keto reductase family protein, putative, expressed OS=Oryza sativa subsp. japonica OX=39947 GN=Os10g0517400 PE=2 SV=1	6
Q65XC3	Os05g0529200 protein OS=Oryza sativa subsp. japonica OX=39947 GN=Os05g0529200 PE=2 SV=1	6
A0A0P0WNP9	Non-specific lipid-transfer protein (Fragment) OS=Oryza sativa subsp. japonica OX=39947 GN=Os05g0477900 PE=3 SV=1	6
Q2QUH7	Isoflavone reductase, putative, expressed OS=Oryza sativa subsp. japonica OX=39947 GN=Os12g0263200 PE=2 SV=2	6
Q941F5	Os11g0592200 protein OS=Oryza sativa subsp. japonica OX=39947 GN=PR4 PE=2 SV=1	6
Q6Z1Y4	Nicalin OS=Oryza sativa subsp. japonica OX=39947 GN=Os08g0102100 PE=2 SV=1	6
B7FA07	Os09g0375000 protein OS=Oryza sativa subsp. japonica OX=39947 GN=Os09g0375000 PE=2 SV=1	6
A0A0P0WT49	Os06g0172800 protein (Fragment) OS=Oryza sativa subsp. japonica OX=39947 GN=Os06g0172800 PE=4 SV=1	6
Q84MQ4	60S ribosomal protein L27a-3, putative, expressed OS=Oryza sativa subsp. japonica OX=39947 GN=OSJNBa0030J19.9 PE=3 SV=1	6
Q0JLS6	Protein ROOT HAIR DEFECTIVE 3 OS=Oryza sativa subsp. japonica OX=39947 GN=RHD3 PE=2 SV=1	6
Q6AUZ6	Glycerophosphoryl diester phosphodiesterase family protein, expressed OS=Oryza sativa subsp. japonica OX=39947 GN=OSJNBa0004G03.4 PE=2 SV=1	6
Q94CW5	Os01g0862200 protein OS=Oryza sativa subsp. japonica OX=39947 GN=P0423B08.8-1 PE=2 SV=1	6
Q9AWU6	Os01g0125800 protein OS=Oryza sativa subsp. japonica OX=39947 GN=P0044F08.16 PE=4 SV=1	6
Q5VRC9	Os01g0179300 protein OS=Oryza sativa subsp. japonica OX=39947 GN=Os01g0179300 PE=4 SV=1	6
Q9AS74	Os01g0168300 protein OS=Oryza sativa subsp. japonica OX=39947 GN=P0028E10.18 PE=2 SV=1	6
Q10N98	33 kDa secretory protein, putative, expressed OS=Oryza sativa subsp. japonica OX=39947 GN=LOC_Os03g16950 PE=2 SV=1	6
Q75L11	Probable histone H2A.6 OS=Oryza sativa subsp. japonica OX=39947 GN=Os05g0113900 PE=2 SV=2	6
Q5JKV2	Os01g0743400 protein OS=Oryza sativa subsp. japonica OX=39947 GN=P0439E07.32-2 PE=3 SV=1	6
Q5JN27	Os01g0960400 protein OS=Oryza sativa subsp. japonica OX=39947 GN=P0401G10.25-1 PE=2 SV=1	6
Q7Y0F2	Probable nucleoredoxin 1-2 OS=Oryza sativa subsp. japonica OX=39947 GN=Os03g0405900 PE=2 SV=1	6
Q2QZL4	Splicing factor U2af large subunit B OS=Oryza sativa subsp. japonica OX=39947 GN=U2AF65B PE=3 SV=2	6
Q5Z402	Clathrin light chain 2 OS=Oryza sativa subsp. japonica OX=39947 GN=Os06g0731800 PE=2 SV=1	6
Q7G2B5	Nonspecific lipid-transfer protein 2, putative, expressed OS=Oryza sativa subsp. japonica OX=39947 GN=Os10g0505700 PE=2 SV=1	6
Q0J957	Os04g0670800 protein (Fragment) OS=Oryza sativa subsp. japonica OX=39947 GN=Os04g0670800 PE=4 SV=1	6
Q8W425	26S proteasome non-ATPase regulatory subunit 6 OS=Oryza sativa subsp. japonica OX=39947 GN=RPN7 PE=2 SV=1	6
Q75LE2	Os03g0843100 protein OS=Oryza sativa subsp. japonica OX=39947 GN=OSJNBa0032G11.3 PE=2 SV=1	6
Q65X46	Os05g0543700 protein OS=Oryza sativa subsp. japonica OX=39947 GN=Os05g0543700 PE=2 SV=1	6
A0A0P0XD59	Os08g0225000 protein OS=Oryza sativa subsp. japonica OX=39947 GN=Os08g0225000 PE=3 SV=1	6
Q2QLI3	Expressed protein OS=Oryza sativa subsp. japonica OX=39947 GN=LOC_Os12g44370 PE=2 SV=1	6
Q6AUG0	Splicing factor U2af small subunit B OS=Oryza sativa subsp. japonica OX=39947 GN=U2AF35B PE=2 SV=1	6
A0A0P0XIR6	Os08g0511700 protein OS=Oryza sativa subsp. japonica OX=39947 GN=Os08g0511700 PE=4 SV=1	6
A0A0P0VRK8	Os02g0818000 protein (Fragment) OS=Oryza sativa subsp. japonica OX=39947 GN=Os02g0818000 PE=4 SV=1	6
Q69WH2	Os06g0332800 protein OS=Oryza sativa subsp. japonica OX=39947 GN=Os06g0332800 PE=2 SV=1	6
Q69TW4	Os06g0211300 protein OS=Oryza sativa subsp. japonica OX=39947 GN=P0021C04.26-1 PE=4 SV=1	6
Q7XBA4	Cysteine protease CP1 OS=Oryza sativa subsp. japonica OX=39947 GN=Os05g0108600 PE=2 SV=1	6
Q6T5D1	Malic enzyme OS=Oryza sativa subsp. japonica OX=39947 GN=Os05g0186300 PE=2 SV=1	6
Q0E2Z3	Os02g0202500 protein (Fragment) OS=Oryza sativa subsp. japonica OX=39947 GN=Os02g0202500 PE=4 SV=1	6
Q10LN7	60S ribosomal protein L18, putative, expressed OS=Oryza sativa subsp. japonica OX=39947 GN=LOC_Os03g22180 PE=4 SV=1	6
Q0DZN5	Os02g0608600 protein (Fragment) OS=Oryza sativa subsp. japonica OX=39947 GN=Os02g0608600 PE=4 SV=1	6
Q8W2X5	Flavanone 3-dioxygenase 2 OS=Oryza sativa subsp. japonica OX=39947 GN=F3H-2 PE=1 SV=1	6
Q337M8	Os10g0460900 protein OS=Oryza sativa subsp. japonica OX=39947 GN=Os10g0460900 PE=4 SV=1	6
Q6L510	60S ribosomal protein L36 OS=Oryza sativa subsp. japonica OX=39947 GN=Os05g0459900 PE=2 SV=1	6
P37834	Peroxidase 1 OS=Oryza sativa subsp. japonica OX=39947 GN=PRX74 PE=2 SV=2	6
Q2R3A1	Chalcone synthase 1 OS=Oryza sativa subsp. japonica OX=39947 GN=CHS1 PE=2 SV=1	6
Q0D6L9	Os07g0467200 protein OS=Oryza sativa subsp. japonica OX=39947 GN=Os07g0467200 PE=4 SV=1	6
A0A0P0XU17	Os10g0411700 protein (Fragment) OS=Oryza sativa subsp. japonica OX=39947 GN=Os10g0411700 PE=3 SV=1	6
Q9LWS2	60S ribosomal protein L13 OS=Oryza sativa subsp. japonica OX=39947 GN=Os06g0115500 PE=2 SV=1	6
Q6K241	Os02g0259600 protein OS=Oryza sativa subsp. japonica OX=39947 GN=Os02g0259600 PE=2 SV=1	6
P41345	Ferredoxin--NADP reductase, root isozyme, chloroplastic OS=Oryza sativa subsp. japonica OX=39947 GN=Os03g0784700 PE=1 SV=1	6
A0A0N7KG02	Os02g0720900 protein (Fragment) OS=Oryza sativa subsp. japonica OX=39947 GN=Os02g0720900 PE=3 SV=1	6
Q9S827	Succinate dehydrogenase [ubiquinone] iron-sulfur subunit 1, mitochondrial OS=Oryza sativa subsp. japonica OX=39947 GN=SDH2-1 PE=1 SV=1	6
A0A0P0X5N3	Os07g0420700 protein (Fragment) OS=Oryza sativa subsp. japonica OX=39947 GN=Os07g0420700 PE=3 SV=1	6
Q0DWG5	Os02g0816100 protein OS=Oryza sativa subsp. japonica OX=39947 GN=Os02g0816100 PE=2 SV=1	6
Q69XG4	Os06g0610800 protein OS=Oryza sativa subsp. japonica OX=39947 GN=P0490F09.29-1 PE=3 SV=1	6
Q6AVI7	Expressed protein OS=Oryza sativa subsp. japonica OX=39947 GN=OSJNBa0022C08.20 PE=4 SV=1	6
Q0IM09	Sulfurtransferase OS=Oryza sativa subsp. japonica OX=39947 GN=Os12g0608600 PE=4 SV=1	6
Q0E243	Os02g0273100 protein OS=Oryza sativa subsp. japonica OX=39947 GN=Os02g0273100 PE=2 SV=1	6
Q2QN86	Expressed protein OS=Oryza sativa subsp. japonica OX=39947 GN=Os12g0575000 PE=2 SV=1	6
Q0JG75	Photosystem II reaction center PSB28 protein, chloroplastic OS=Oryza sativa subsp. japonica OX=39947 GN=PSB28 PE=2 SV=2	6
Q2QQD1	DnaJ domain containing protein, expressed OS=Oryza sativa subsp. japonica OX=39947 GN=Os12g0498500 PE=4 SV=1	6
A0A0P0X2H7	Os07g0158300 protein (Fragment) OS=Oryza sativa subsp. japonica OX=39947 GN=Os07g0158300 PE=4 SV=1	6
Q9LI02	Os06g0111400 protein OS=Oryza sativa subsp. japonica OX=39947 GN=Os06g0111400 PE=2 SV=1	6
Q5VQG4	Galactinol--sucrose galactosyltransferase OS=Oryza sativa subsp. japonica OX=39947 GN=RFS PE=1 SV=1	6
Q0DH37	Os05g0494000 protein OS=Oryza sativa subsp. japonica OX=39947 GN=Os05g0494000 PE=3 SV=1	6
A0A0P0XJ88	Os09g0270900 protein (Fragment) OS=Oryza sativa subsp. japonica OX=39947 GN=Os09g0270900 PE=4 SV=1	6
Q0D8F6	Os07g0163500 protein (Fragment) OS=Oryza sativa subsp. japonica OX=39947 GN=Os07g0163500 PE=4 SV=1	6
Q6K5Q1	Peptidylprolyl isomerase OS=Oryza sativa subsp. japonica OX=39947 GN=Os02g0491400 PE=4 SV=1	6
Q0JE53	Glycosyltransferase OS=Oryza sativa subsp. japonica OX=39947 GN=Os04g0324100 PE=3 SV=1	6
Q10LX5	Expressed protein OS=Oryza sativa subsp. japonica OX=39947 GN=LOC_Os03g21370 PE=2 SV=1	6
Q9FVZ7	Membrane steroid-binding protein 1 OS=Oryza sativa subsp. japonica OX=39947 GN=MSBP1 PE=1 SV=1	6
Q69IM6	Os09g0514600 protein OS=Oryza sativa subsp. japonica OX=39947 GN=Os09g0514600 PE=4 SV=1	6
Q5W6C5	Carboxypeptidase OS=Oryza sativa subsp. japonica OX=39947 GN=Os05g0268500 PE=3 SV=1	6
Q2QYL0	Non-specific lipid-transfer protein OS=Oryza sativa subsp. japonica OX=39947 GN=Os12g0115300 PE=2 SV=1	6
A0A0P0WNI6	Os05g0463600 protein (Fragment) OS=Oryza sativa subsp. japonica OX=39947 GN=Os05g0463600 PE=4 SV=1	6
Q943L0	Os01g0839900 protein OS=Oryza sativa subsp. japonica OX=39947 GN=Os01g0839900 PE=2 SV=1	6
Q0JQL0	Os01g0153400 protein (Fragment) OS=Oryza sativa subsp. japonica OX=39947 GN=Os01g0153400 PE=4 SV=1	6
A0A0P0X8Q0	Os07g0609000 protein OS=Oryza sativa subsp. japonica OX=39947 GN=Os07g0609000 PE=4 SV=1	6
Q6ZHS4	Cinnamyl alcohol dehydrogenase 2 OS=Oryza sativa subsp. japonica OX=39947 GN=CAD2 PE=1 SV=1	6
Q0IU89	Os11g0175900 protein (Fragment) OS=Oryza sativa subsp. japonica OX=39947 GN=Os11g0175900 PE=4 SV=1	6
Q0E0D3	Os02g0557700 protein OS=Oryza sativa subsp. japonica OX=39947 GN=Os02g0557700 PE=2 SV=1	6
Q94LW4	Homeobox protein knotted-1-like 11 OS=Oryza sativa subsp. japonica OX=39947 GN=HOS59 PE=2 SV=2	6
Q0DIV0	Ferrochelatase-2, chloroplastic OS=Oryza sativa subsp. japonica OX=39947 GN=Os05g0361200 PE=2 SV=1	6
P0C494	30S ribosomal protein S8, chloroplastic OS=Oryza sativa subsp. japonica OX=39947 GN=rps8 PE=3 SV=1	6
Q9LX04	Os06g0104300 protein OS=Oryza sativa subsp. japonica OX=39947 GN=Os06g0104300 PE=2 SV=1	6
Q2QUF6	Isoflavone reductase, putative, expressed OS=Oryza sativa subsp. japonica OX=39947 GN=LOC_Os12g16410 PE=4 SV=1	6
Q69XQ3	Zinc finger CCCH domain-containing protein 44 OS=Oryza sativa subsp. japonica OX=39947 GN=Os06g0618100 PE=2 SV=1	6
Q7XXQ8	Os06g0232000 protein OS=Oryza sativa subsp. japonica OX=39947 GN=P0479H10.4-1 PE=2 SV=1	6
Q10T42	(RAP Annotation release2) Formyltetrahydrofolate deformylase family protein OS=Oryza sativa subsp. japonica OX=39947 GN=Os03g0102100 PE=2 SV=1	6
P0C370	Cytochrome b559 subunit alpha OS=Oryza sativa subsp. japonica OX=39947 GN=psbE PE=3 SV=1	6
Q0IZQ2	Cysteine--tRNA ligase CPS1 homolog, chloroplastic/mitochondrial OS=Oryza sativa subsp. japonica OX=39947 GN=Os09g0556500 PE=2 SV=1	6
Q7XTU0	OSJNBa0058K23.12 protein OS=Oryza sativa subsp. japonica OX=39947 GN=Os04g0619500 PE=2 SV=2	6
Q10N97	33 kDa secretory protein, putative, expressed OS=Oryza sativa subsp. japonica OX=39947 GN=Os03g0277700 PE=4 SV=1	6
Q84VF0	Latex-abundant protein-like protein OS=Oryza sativa subsp. japonica OX=39947 GN=Os05g0496500 PE=2 SV=1	6
Q0DCI1	Pyrophosphate--fructose 6-phosphate 1-phosphotransferase subunit alpha OS=Oryza sativa subsp. japonica OX=39947 GN=Os06g0326400 PE=2 SV=1	6
Q0JK13	Os01g0703600 protein OS=Oryza sativa subsp. japonica OX=39947 GN=Os01g0703600 PE=3 SV=1	6
Q7F4F8	Mitochondrial outer membrane protein porin 3 OS=Oryza sativa subsp. japonica OX=39947 GN=VDAC3 PE=2 SV=1	6
Q0JLH6	Os01g0600000 protein OS=Oryza sativa subsp. japonica OX=39947 GN=Os01g0600000 PE=2 SV=1	6
Q84UI5	Mitogen-activated protein kinase 1 OS=Oryza sativa subsp. japonica OX=39947 GN=MPK1 PE=1 SV=1	6
B7EMI6	Os04g0253000 protein OS=Oryza sativa subsp. japonica OX=39947 GN=Os04g0253000 PE=2 SV=1	6
Q8W0E8	Os01g0720300 protein OS=Oryza sativa subsp. japonica OX=39947 GN=Os01g0720300 PE=3 SV=1	6
Q10GH8	KH domain containing protein, expressed OS=Oryza sativa subsp. japonica OX=39947 GN=Os03g0627500 PE=2 SV=1	6
Q6ZBG4	Os08g0392100 protein OS=Oryza sativa subsp. japonica OX=39947 GN=Os08g0392100 PE=3 SV=1	6
Q8LNT9	KH domain containing protein, expressed OS=Oryza sativa subsp. japonica OX=39947 GN=OSJNBa0041P03.3 PE=2 SV=1	6
Q69ML2	Os09g0237600 protein OS=Oryza sativa subsp. japonica OX=39947 GN=Os09g0237600 PE=4 SV=1	6
Q69T31	Cytosolic invertase 1 OS=Oryza sativa subsp. japonica OX=39947 GN=CINV1 PE=1 SV=1	6
Q654W0	G-box binding protein-like OS=Oryza sativa subsp. japonica OX=39947 GN=Os06g0246000 PE=2 SV=1	6
Q6ZLK0	Dolichyl-diphosphooligosaccharide--protein glycosyltransferase 48 kDa subunit OS=Oryza sativa subsp. japonica OX=39947 GN=OST48 PE=2 SV=1	6
Q5Z8Y4	UDP-sugar pyrophosphorylase OS=Oryza sativa subsp. japonica OX=39947 GN=USP PE=2 SV=1	6
Q6ZEZ7	Extensin-like protein OS=Oryza sativa subsp. japonica OX=39947 GN=Os07g0176500 PE=4 SV=1	6
Q8S0I1	Cytidine/deoxycytidine deaminase-like OS=Oryza sativa subsp. japonica OX=39947 GN=Os01g0712700 PE=2 SV=1	6
Q69RG8	Os07g0464600 protein OS=Oryza sativa subsp. japonica OX=39947 GN=P0473C09.107 PE=2 SV=1	6
Q6Z4B7	Os07g0510500 protein OS=Oryza sativa subsp. japonica OX=39947 GN=Os07g0510500 PE=4 SV=1	6
Q5N7W4	DEAD-box ATP-dependent RNA helicase 30 OS=Oryza sativa subsp. japonica OX=39947 GN=Os01g0911100 PE=2 SV=2	6
Q6K8D9	SNW/SKI-interacting protein A OS=Oryza sativa subsp. japonica OX=39947 GN=SKIPA PE=1 SV=1	6
Q6K840	Os02g0805600 protein OS=Oryza sativa subsp. japonica OX=39947 GN=Os02g0805600 PE=2 SV=1	6
Q9LI45	Peroxidase OS=Oryza sativa subsp. japonica OX=39947 GN=prx3 PE=2 SV=1	6
Q0JD86	Os04g0421900 protein OS=Oryza sativa subsp. japonica OX=39947 GN=Os04g0421900 PE=2 SV=2	6
A0A0P0WXX3	Os06g0538200 protein OS=Oryza sativa subsp. japonica OX=39947 GN=Os06g0538200 PE=4 SV=1	6
Q655G1	Os06g0684000 protein OS=Oryza sativa subsp. japonica OX=39947 GN=P0009H10.17-1 PE=4 SV=1	6
Q8W0C2	40S ribosomal protein S24 OS=Oryza sativa subsp. japonica OX=39947 GN=Os01g0723200 PE=2 SV=1	6
Q69WA8	Os07g0687500 protein OS=Oryza sativa subsp. japonica OX=39947 GN=OJ1150_E04.123 PE=4 SV=1	6
Q6Z6A7	Annexin OS=Oryza sativa subsp. japonica OX=39947 GN=Os02g0753800 PE=3 SV=1	6
Q6K447	Os09g0133200 protein OS=Oryza sativa subsp. japonica OX=39947 GN=Os09g0133200 PE=2 SV=1	6
Q8RUP8	Methionyl-tRNA synthetase-like protein OS=Oryza sativa subsp. japonica OX=39947 GN=Os01g0821800 PE=2 SV=1	6
Q7X6D9	OSJNBa0058K23.5 protein OS=Oryza sativa subsp. japonica OX=39947 GN=Os04g0618500 PE=4 SV=2	6
Q60D99	Os05g0189900 protein OS=Oryza sativa subsp. japonica OX=39947 GN=Os05g0189900 PE=2 SV=1	6
B7E914	Os04g0310500 protein OS=Oryza sativa subsp. japonica OX=39947 GN=Os04g0310500 PE=2 SV=1	6
Q6K8U8	Os02g0785800 protein OS=Oryza sativa subsp. japonica OX=39947 GN=Os02g0785800 PE=2 SV=1	6
Q0J9B4	Os04g0662800 protein OS=Oryza sativa subsp. japonica OX=39947 GN=Os04g0662800 PE=4 SV=1	6
A0A0N7KSQ1	Os11g0250000 protein OS=Oryza sativa subsp. japonica OX=39947 GN=Os11g0250000 PE=4 SV=1	6
A0A0P0VUM8	Os03g0213100 protein (Fragment) OS=Oryza sativa subsp. japonica OX=39947 GN=Os03g0213100 PE=3 SV=1	6
Q69UI3	Os08g0117100 protein OS=Oryza sativa subsp. japonica OX=39947 GN=Os08g0117100 PE=2 SV=1	6
Q5Z6P5	Acylphosphatase OS=Oryza sativa subsp. japonica OX=39947 GN=Os06g0264700 PE=2 SV=1	6
Q7XUP7	Peptide methionine sulfoxide reductase A2-1 OS=Oryza sativa subsp. japonica OX=39947 GN=MSRA2-1 PE=2 SV=2	6
Q7XNV4	OSJNBb0015G09.12 protein OS=Oryza sativa subsp. japonica OX=39947 GN=Os04g0227500 PE=2 SV=2	6
Q6YZF2	Os08g0531300 protein OS=Oryza sativa subsp. japonica OX=39947 GN=P0702E04.1-1 PE=4 SV=1	6
Q945W2	Glutathione S-transferase GSTU6, putative, expressed OS=Oryza sativa subsp. japonica OX=39947 GN=LOC_Os10g38580 PE=2 SV=1	6
Q6ZI86	Dehydrogenase-like protein OS=Oryza sativa subsp. japonica OX=39947 GN=Os02g0556100 PE=2 SV=1	6
Q10A81	Expressed protein OS=Oryza sativa subsp. japonica OX=39947 GN=Os03g0862100 PE=4 SV=1	6
Q69P73	Os09g0441400 protein OS=Oryza sativa subsp. japonica OX=39947 GN=Os09g0441400 PE=3 SV=1	6
A3C1D8	Os09g0556200 protein OS=Oryza sativa subsp. japonica OX=39947 GN=Os09g0556200 PE=4 SV=1	6
Q8S213	Exocyst complex component OS=Oryza sativa subsp. japonica OX=39947 GN=Os01g0351300 PE=3 SV=1	6
Q0IWL9	Monothiol glutaredoxin-S11 OS=Oryza sativa subsp. japonica OX=39947 GN=GRXS11 PE=2 SV=2	6
Q6PL11	SKP1-like protein 1 OS=Oryza sativa subsp. japonica OX=39947 GN=SKP1 PE=1 SV=1	6
Q338P6	Os10g0389200 protein OS=Oryza sativa subsp. japonica OX=39947 GN=RCCR1 PE=2 SV=1	6
Q84SC3	Acyl-CoA-binding domain-containing protein 1 OS=Oryza sativa subsp. japonica OX=39947 GN=ACBP1 PE=1 SV=1	6
Q5N6Y3	Os01g0901900 protein OS=Oryza sativa subsp. japonica OX=39947 GN=Os01g0901900 PE=2 SV=1	6
Q6K685	Os02g0793100 protein OS=Oryza sativa subsp. japonica OX=39947 GN=Os02g0793100 PE=4 SV=1	6
Q7F1E4	Os08g0526300 protein OS=Oryza sativa subsp. japonica OX=39947 GN=OJ1191_A10.128 PE=4 SV=1	6
Q10KY5	10 kDa chaperonin, putative, expressed OS=Oryza sativa subsp. japonica OX=39947 GN=Os03g0366000 PE=2 SV=1	6
A0A0P0X3H7	Os07g0195100 protein (Fragment) OS=Oryza sativa subsp. japonica OX=39947 GN=Os07g0195100 PE=4 SV=1	6
Q7XR06	Probable protein phosphatase 2C 45 OS=Oryza sativa subsp. japonica OX=39947 GN=Os04g0659500 PE=2 SV=2	6
A0A0P0X7J0	Os07g0539400 protein OS=Oryza sativa subsp. japonica OX=39947 GN=Os07g0539400 PE=3 SV=1	6
Q60DT7	Os05g0190500 protein OS=Oryza sativa subsp. japonica OX=39947 GN=Os05g0190500 PE=2 SV=1	6
Q6Z9X3	Os08g0407200 protein OS=Oryza sativa subsp. japonica OX=39947 GN=P0453D01.16-1 PE=2 SV=1	6
Q8LI30	4-alpha-glucanotransferase DPE1, chloroplastic/amyloplastic OS=Oryza sativa subsp. japonica OX=39947 GN=DPE1 PE=2 SV=2	6
A0A0N7KSD2	Os11g0127800 protein (Fragment) OS=Oryza sativa subsp. japonica OX=39947 GN=Os11g0127800 PE=4 SV=1	6
Q5VMJ3	Profilin LP04 OS=Oryza sativa subsp. japonica OX=39947 GN=Os06g0152100 PE=2 SV=1	6
Q5JMR9	Thioredoxin Y, chloroplastic OS=Oryza sativa subsp. japonica OX=39947 GN=Os01g0963400 PE=3 SV=2	6
Q9SDK4	Os01g0254000 protein OS=Oryza sativa subsp. japonica OX=39947 GN=GBP PE=2 SV=1	6
Q7EZD2	Os08g0158500 protein OS=Oryza sativa subsp. japonica OX=39947 GN=P0498E12.110 PE=2 SV=1	6
Q6ZL16	Os07g0573800 protein OS=Oryza sativa subsp. japonica OX=39947 GN=OJ1699_E05.22-1 PE=2 SV=1	6
Q7F1H3	Blue copper-binding protein-like OS=Oryza sativa subsp. japonica OX=39947 GN=OJ1118_G09.114 PE=2 SV=1	6
A0A0N7KNW9	Os07g0632800 protein (Fragment) OS=Oryza sativa subsp. japonica OX=39947 GN=Os07g0632800 PE=3 SV=1	6
Q10B63	Probable acylpyruvase FAHD2, mitochondrial OS=Oryza sativa subsp. japonica OX=39947 GN=FAHD2 PE=3 SV=1	6
Q6ZL81	Os07g0469100 protein OS=Oryza sativa subsp. japonica OX=39947 GN=Os07g0469100 PE=2 SV=1	6
Q6ZDG3	Os08g0475400 protein OS=Oryza sativa subsp. japonica OX=39947 GN=Os08g0475400 PE=2 SV=1	6
Q7F8R0	Zinc finger CCCH domain-containing protein 14 OS=Oryza sativa subsp. japonica OX=39947 GN=Os02g0194200 PE=2 SV=1	6
Q0DGW8	Os05g0507300 protein (Fragment) OS=Oryza sativa subsp. japonica OX=39947 GN=Os05g0507300 PE=3 SV=1	6
Q7Y140	Calreticulin, putative, expressed OS=Oryza sativa subsp. japonica OX=39947 GN=LOC_Os03g61670 PE=2 SV=1	6
Q0JNL8	Os01g0279200 protein OS=Oryza sativa subsp. japonica OX=39947 GN=Os01g0279200 PE=4 SV=1	6
Q8S1I8	Signal recognition particle 54 kDa protein OS=Oryza sativa subsp. japonica OX=39947 GN=srp54-1 PE=2 SV=1	6
Q6ETS8	Diphosphomevalonate decarboxylase OS=Oryza sativa subsp. japonica OX=39947 GN=Os02g0109100 PE=2 SV=1	6
A0A0P0XEB1	Os08g0323000 protein (Fragment) OS=Oryza sativa subsp. japonica OX=39947 GN=Os08g0323000 PE=4 SV=1	6
Q10MY4	Os03g0289400 protein OS=Oryza sativa subsp. japonica OX=39947 GN=Os03g0289400 PE=4 SV=1	6
Q6ZCF3	Os08g0205400 protein OS=Oryza sativa subsp. japonica OX=39947 GN=Os08g0205400 PE=2 SV=1	6
A0A0P0X0F2	Os06g0682700 protein (Fragment) OS=Oryza sativa subsp. japonica OX=39947 GN=Os06g0682700 PE=4 SV=1	6
Q8LQ70	Os01g0742300 protein OS=Oryza sativa subsp. japonica OX=39947 GN=Os01g0742300 PE=4 SV=1	6
Q0D5W6	Protein translation factor SUI1 homolog OS=Oryza sativa subsp. japonica OX=39947 GN=GOS2 PE=3 SV=1	6
Q7XZW1	NADH-ubiquinone oxidoreductase 23 kDa subunit, mitochondrial, putative, expressed OS=Oryza sativa subsp. japonica OX=39947 GN=LOC_Os03g56300 PE=2 SV=1	6
A0A0P0WMB8	Os05g0401200 protein OS=Oryza sativa subsp. japonica OX=39947 GN=Os05g0401200 PE=4 SV=1	6
Q7XUY5	OSJNBb0048E02.12 protein OS=Oryza sativa subsp. japonica OX=39947 GN=Os04g0465600 PE=2 SV=1	6
Q10L06	Os03g0363500 protein OS=Oryza sativa subsp. japonica OX=39947 GN=LOC_Os03g24860 PE=3 SV=1	6
Q0DG05	Photosystem I reaction center subunit VI, chloroplastic OS=Oryza sativa subsp. japonica OX=39947 GN=PSAH PE=2 SV=1	6
Q0JCA4	Os04g0482800 protein OS=Oryza sativa subsp. japonica OX=39947 GN=Os04g0482800 PE=4 SV=1	6
Q94J17	Os01g0749200 protein OS=Oryza sativa subsp. japonica OX=39947 GN=Os01g0749200 PE=2 SV=1	5
Q6ZC56	RING-type E3 ubiquitin transferase OS=Oryza sativa subsp. japonica OX=39947 GN=Os08g0110500 PE=4 SV=1	5
Q6EQK1	Os09g0355400 protein OS=Oryza sativa subsp. japonica OX=39947 GN=Os09g0355400 PE=2 SV=1	5
A0A0P0V093	Os01g0235400 protein (Fragment) OS=Oryza sativa subsp. japonica OX=39947 GN=Os01g0235400 PE=4 SV=1	5
Q2QP62	Os12g0540900 protein OS=Oryza sativa subsp. japonica OX=39947 GN=LOC_Os12g35570 PE=3 SV=1	5
Q8H5N9	Probable aquaporin PIP2-1 OS=Oryza sativa subsp. japonica OX=39947 GN=PIP2-1 PE=2 SV=1	5
Q6K8D4	Peptidylprolyl isomerase OS=Oryza sativa subsp. japonica OX=39947 GN=Os02g0760300 PE=2 SV=1	5
Q0JB40	Os04g0558400 protein OS=Oryza sativa subsp. japonica OX=39947 GN=Os04g0558400 PE=2 SV=1	5
Q67U26	Villin-3 OS=Oryza sativa subsp. japonica OX=39947 GN=VLN3 PE=2 SV=2	5
Q5Z7F8	Os06g0559500 protein OS=Oryza sativa subsp. japonica OX=39947 GN=Os06g0559500 PE=2 SV=1	5
Q6K7P6	Os02g0828500 protein OS=Oryza sativa subsp. japonica OX=39947 GN=Os02g0828500 PE=4 SV=1	5
Q5ZDX5	Os01g0614900 protein OS=Oryza sativa subsp. japonica OX=39947 GN=P0410E01.41-1 PE=4 SV=1	5
A0A0P0WSW0	Os06g0143900 protein (Fragment) OS=Oryza sativa subsp. japonica OX=39947 GN=Os06g0143900 PE=4 SV=1	5
Q67WR2	Probable GDP-L-fucose synthase 1 OS=Oryza sativa subsp. japonica OX=39947 GN=Os06g0652400 PE=2 SV=1	5
Q6K215	Probable aquaporin PIP2-2 OS=Oryza sativa subsp. japonica OX=39947 GN=PIP2-2 PE=2 SV=1	5
Q53NP8	Dirigent protein OS=Oryza sativa subsp. japonica OX=39947 GN=LOC_Os11g07670 PE=2 SV=1	5
A0A0P0X4N7	Os07g0243150 protein (Fragment) OS=Oryza sativa subsp. japonica OX=39947 GN=Os07g0243150 PE=4 SV=1	5
Q69MC9	Carbonic anhydrase OS=Oryza sativa subsp. japonica OX=39947 GN=Os09g0464000 PE=2 SV=1	5
Q0JFH7	Os04g0102700 protein OS=Oryza sativa subsp. japonica OX=39947 GN=Os04g0102700 PE=4 SV=1	5
B9EZD5	Os01g0134900 protein OS=Oryza sativa subsp. japonica OX=39947 GN=Os01g0134900 PE=4 SV=1	5
Q10N17	Arogenate dehydratase OS=Oryza sativa subsp. japonica OX=39947 GN=Os03g0286200 PE=2 SV=1	5
P49100	Cytochrome b5 OS=Oryza sativa subsp. japonica OX=39947 GN=Os05g0108800 PE=2 SV=2	5
Q0D3V0	Os07g0664400 protein OS=Oryza sativa subsp. japonica OX=39947 GN=Os07g0664400 PE=4 SV=1	5
Q10NQ3	Os03g0262900 protein OS=Oryza sativa subsp. japonica OX=39947 GN=Os03g0262900 PE=4 SV=1	5
Q69MU0	Glyoxalase II OS=Oryza sativa subsp. japonica OX=39947 GN=Os09g0516600 PE=2 SV=1	5
Q2QQV2	Os12g0482700 protein OS=Oryza sativa subsp. japonica OX=39947 GN=LOC_Os12g29760 PE=2 SV=1	5
Q652J5	Deoxyribodipyrimidine photolyase family protein-like OS=Oryza sativa subsp. japonica OX=39947 GN=Os09g0532700 PE=4 SV=1	5
A0A0P0WI29	DNA-directed RNA polymerase subunit OS=Oryza sativa subsp. japonica OX=39947 GN=Os05g0151000 PE=3 SV=1	5
Q7XDI5	Os10g0470900 protein OS=Oryza sativa subsp. japonica OX=39947 GN=LOC_Os10g33230 PE=4 SV=1	5
Q852Q2	Serine/threonine protein kinase OSK1 OS=Oryza sativa subsp. japonica OX=39947 GN=OSK1 PE=1 SV=1	5
Q0JKF5	Os01g0678600 protein OS=Oryza sativa subsp. japonica OX=39947 GN=Os01g0678600 PE=2 SV=1	5
Q10MJ5	CP12, putative, expressed OS=Oryza sativa subsp. japonica OX=39947 GN=Os03g0306800 PE=2 SV=1	5
Q8W084	Os01g0382400 protein OS=Oryza sativa subsp. japonica OX=39947 GN=Os01g0382400 PE=2 SV=1	5
Q7XVP1	Glycosyltransferase OS=Oryza sativa subsp. japonica OX=39947 GN=Os04g0305700 PE=2 SV=1	5
A0A0P0WA64	Os04g0419600 protein OS=Oryza sativa subsp. japonica OX=39947 GN=Os04g0419600 PE=3 SV=1	5
Q9LWJ5	Os06g0175800 protein OS=Oryza sativa subsp. japonica OX=39947 GN=Os06g0175800 PE=2 SV=1	5
Q10E52	Chloroplast outer membrane translocon subunit, putative, expressed OS=Oryza sativa subsp. japonica OX=39947 GN=LOC_Os03g50010 PE=4 SV=1	5
Q5JKN1	Probable protein phosphatase 2C 5 OS=Oryza sativa subsp. japonica OX=39947 GN=Os01g0552300 PE=2 SV=1	5
Q8H4X9	Os08g0326600 protein OS=Oryza sativa subsp. japonica OX=39947 GN=OJ1136_A10.112 PE=2 SV=1	5
Q7XIX1	Peroxidase OS=Oryza sativa subsp. japonica OX=39947 GN=Os07g0677400 PE=3 SV=1	5
Q2QLS7	Os12g0630200 protein OS=Oryza sativa subsp. japonica OX=39947 GN=LOC_Os12g43450 PE=4 SV=1	5
Q7Y1V2	Eukaryotic translation initiation factor 1A OS=Oryza sativa subsp. japonica OX=39947 GN=eif-1a-OF2 PE=2 SV=1	5
A0A0N7KFI2	Os02g0564400 protein OS=Oryza sativa subsp. japonica OX=39947 GN=Os02g0564400 PE=4 SV=1	5
Q9SDD6	Peroxiredoxin-2F, mitochondrial OS=Oryza sativa subsp. japonica OX=39947 GN=PRXIIF PE=2 SV=1	5
Q0JH17	Os01g0889800 protein OS=Oryza sativa subsp. japonica OX=39947 GN=Os01g0889800 PE=2 SV=1	5
Q10F16	Ferredoxin OS=Oryza sativa subsp. japonica OX=39947 GN=Os03g0685000 PE=2 SV=1	5
Q6ZJ11	Os08g0557400 protein OS=Oryza sativa subsp. japonica OX=39947 GN=Os08g0557400 PE=2 SV=1	5
Q7XV22	Gamma-glutamylcyclotransferase OS=Oryza sativa subsp. japonica OX=39947 GN=Os04g0448600 PE=2 SV=2	5
Q7EZB9	Os08g0517500 protein OS=Oryza sativa subsp. japonica OX=39947 GN=P0700D12.111 PE=2 SV=1	5
Q6AUN4	Os05g0569200 protein OS=Oryza sativa subsp. japonica OX=39947 GN=Os05g0569200 PE=4 SV=1	5
A0A0P0WIG6	Os05g0156700 protein (Fragment) OS=Oryza sativa subsp. japonica OX=39947 GN=Os05g0156700 PE=4 SV=1	5
Q6L5F0	Os05g0578000 protein OS=Oryza sativa subsp. japonica OX=39947 GN=Os05g0578000 PE=2 SV=1	5
Q2QU07	RING-type E3 ubiquitin transferase OS=Oryza sativa subsp. japonica OX=39947 GN=LOC_Os12g17900 PE=4 SV=1	5
Q9XJ28	30S ribosomal protein S9, chloroplast, putative, expressed OS=Oryza sativa subsp. japonica OX=39947 GN=rps9 PE=2 SV=1	5
Q6ZDG9	Os08g0474700 protein OS=Oryza sativa subsp. japonica OX=39947 GN=Os08g0474700 PE=4 SV=1	5
Q0J9Y2	Os04g0625800 protein OS=Oryza sativa subsp. japonica OX=39947 GN=Os04g0625800 PE=2 SV=1	5
Q8S7W8	Os03g0170500 protein OS=Oryza sativa subsp. japonica OX=39947 GN=OSJNBa0091P11.4 PE=4 SV=1	5
Q6Z329	Os02g0728100 protein OS=Oryza sativa subsp. japonica OX=39947 GN=Os02g0728100 PE=4 SV=1	5
Q6ER51	Peroxidase OS=Oryza sativa subsp. japonica OX=39947 GN=prx30 PE=2 SV=1	5
A0A0P0WMW0	Os05g0432700 protein (Fragment) OS=Oryza sativa subsp. japonica OX=39947 GN=Os05g0432700 PE=4 SV=1	5
A0A0P0VEB3	Os02g0131700 protein OS=Oryza sativa subsp. japonica OX=39947 GN=Os02g0131700 PE=4 SV=1	5
Q8GVI0	Eukaryotic translation initiation factor 3 subunit E OS=Oryza sativa subsp. japonica OX=39947 GN=P0592C06.125 PE=3 SV=1	5
Q7XCS3	Cys/Met metabolism PLP-dependent enzyme family protein, expressed OS=Oryza sativa subsp. japonica OX=39947 GN=Os10g0517500 PE=2 SV=1	5
Q6K826	Os02g0781400 protein OS=Oryza sativa subsp. japonica OX=39947 GN=OJ1369_G08.10-1 PE=2 SV=1	5
Q69NG5	Probable 6-phosphogluconolactonase 4, chloroplastic OS=Oryza sativa subsp. japonica OX=39947 GN=Os09g0529100 PE=2 SV=2	5
Q0JDA2	Succinate dehydrogenase subunit 5, mitochondrial OS=Oryza sativa subsp. japonica OX=39947 GN=SDH5 PE=1 SV=1	5
Q9FXQ3	Calcium-dependent protein kinase 13 OS=Oryza sativa subsp. japonica OX=39947 GN=CPK13 PE=2 SV=1	5
Q10SN3	COP9 signalosome complex subunit 1, putative, expressed OS=Oryza sativa subsp. japonica OX=39947 GN=LOC_Os03g02540 PE=2 SV=1	5
Q7FAL5	OSJNBa0071I13.19 protein OS=Oryza sativa subsp. japonica OX=39947 GN=Os04g0657500 PE=2 SV=1	5
Q10SR2	Expressed protein OS=Oryza sativa subsp. japonica OX=39947 GN=LOC_Os03g02270 PE=2 SV=1	5
Q6K3A8	Os02g0456000 protein OS=Oryza sativa subsp. japonica OX=39947 GN=Os02g0456000 PE=4 SV=1	5
Q10LW0	Os03g0333200 protein OS=Oryza sativa subsp. japonica OX=39947 GN=LOC_Os03g21540 PE=4 SV=1	5
Q69WE3	NADH-ubiquinone oxidoreductase-related-like protein OS=Oryza sativa subsp. japonica OX=39947 GN=OJ1060_D03.128 PE=4 SV=1	5
Q7XSA2	Protein argonaute 1B OS=Oryza sativa subsp. japonica OX=39947 GN=AGO1B PE=2 SV=3	5
Q6ZCC6	Os08g0112600 protein OS=Oryza sativa subsp. japonica OX=39947 GN=Os08g0112600 PE=4 SV=1	5
Q6YUA7	Os08g0464000 protein OS=Oryza sativa subsp. japonica OX=39947 GN=Os08g0464000 PE=2 SV=1	5
B9FI63	GTPase ERA-like, chloroplastic OS=Oryza sativa subsp. japonica OX=39947 GN=Os05g0567300 PE=2 SV=1	5
Q6I587	Calcium-dependent protein kinase 15 OS=Oryza sativa subsp. japonica OX=39947 GN=CPK15 PE=2 SV=1	5
Q7XDE0	EF hand family protein, expressed OS=Oryza sativa subsp. japonica OX=39947 GN=Os10g0476600 PE=2 SV=2	5
Q7XU28	OSJNBb0034G17.8 protein OS=Oryza sativa subsp. japonica OX=39947 GN=Os04g0550500 PE=2 SV=2	5
P0C506	DNA-directed RNA polymerase subunit beta' OS=Oryza sativa subsp. japonica OX=39947 GN=rpoC1 PE=3 SV=1	5
Q0DVH3	Os03g0129900 protein (Fragment) OS=Oryza sativa subsp. japonica OX=39947 GN=Os03g0129900 PE=4 SV=1	5
Q2QM47	Serine/threonine-protein phosphatase BSL2 homolog OS=Oryza sativa subsp. japonica OX=39947 GN=BSL2 PE=2 SV=2	5
B7EIQ8	Os02g0125700 protein OS=Oryza sativa subsp. japonica OX=39947 GN=Os02g0125700 PE=2 SV=1	5
Q2R1C4	Os11g0610700 protein OS=Oryza sativa subsp. japonica OX=39947 GN=LOC_Os11g39650 PE=2 SV=1	5
Q10SV7	Expressed protein OS=Oryza sativa subsp. japonica OX=39947 GN=LOC_Os03g01920 PE=2 SV=1	5
Q0DFG2	Os05g0592600 protein OS=Oryza sativa subsp. japonica OX=39947 GN=Os05g0592600 PE=4 SV=1	5
Q69X86	Os06g0590301 protein OS=Oryza sativa subsp. japonica OX=39947 GN=Os06g0590301 PE=2 SV=1	5
Q7EYS3	Glycine/D-amino acid oxidases-like OS=Oryza sativa subsp. japonica OX=39947 GN=Os08g0422000 PE=2 SV=1	5
Q7F8T6	Tricin synthase 2 OS=Oryza sativa subsp. japonica OX=39947 GN=ROMT-17 PE=1 SV=1	5
Q2QXY1	L-galactono-1,4-lactone dehydrogenase 2, mitochondrial OS=Oryza sativa subsp. japonica OX=39947 GN=GLDH2 PE=2 SV=1	5
Q8LLP6	Expressed protein OS=Oryza sativa subsp. japonica OX=39947 GN=OSJNBa0031O09.02 PE=2 SV=1	5
Q336T5	Expansin-B3 OS=Oryza sativa subsp. japonica OX=39947 GN=EXPB3 PE=2 SV=2	5
Q10SM5	Glycosyl hydrolases family 16 protein, expressed OS=Oryza sativa subsp. japonica OX=39947 GN=Os03g0117300 PE=2 SV=1	5
Q0JR27	Os01g0124100 protein OS=Oryza sativa subsp. japonica OX=39947 GN=Os01g0124100 PE=2 SV=1	5
Q8GTK7	Os07g0495200 protein OS=Oryza sativa subsp. japonica OX=39947 GN=OJ1457_D07.102 PE=2 SV=1	5
Q84VG1	ESCRT-related protein CHMP1 OS=Oryza sativa subsp. japonica OX=39947 GN=CHMP1 PE=2 SV=1	5
Q1WM16	Hexokinase-7 OS=Oryza sativa subsp. japonica OX=39947 GN=HXK7 PE=2 SV=2	5
Q658I3	Os06g0128300 protein OS=Oryza sativa subsp. japonica OX=39947 GN=Os06g0128300 PE=4 SV=1	5
Q6YX88	Os09g0110400 protein OS=Oryza sativa subsp. japonica OX=39947 GN=Os09g0110400 PE=2 SV=1	5
Q5ZAV7	Os01g0783500 protein OS=Oryza sativa subsp. japonica OX=39947 GN=Os01g0783500 PE=2 SV=1	5
Q762B4	Proton pump-interactor BIP103 OS=Oryza sativa subsp. japonica OX=39947 GN=BIP103 PE=1 SV=1	5
Q6Z754	Os02g0735100 protein OS=Oryza sativa subsp. japonica OX=39947 GN=Os02g0735100 PE=4 SV=1	5
Q75LD0	Os03g0844100 protein OS=Oryza sativa subsp. japonica OX=39947 GN=OSJNBa0032G11.13 PE=2 SV=1	5
Q6YS19	Os08g0282000 protein OS=Oryza sativa subsp. japonica OX=39947 GN=Os08g0282000 PE=2 SV=1	5
Q6K2P3	Glucose-6-phosphate 1-epimerase OS=Oryza sativa subsp. japonica OX=39947 GN=Os09g0327400 PE=2 SV=1	5
Q6Z2T8	Soluble starch synthase 2-2, chloroplastic/amyloplastic OS=Oryza sativa subsp. japonica OX=39947 GN=SSII-2 PE=2 SV=2	5
Q5SNA6	Os06g0179000 protein OS=Oryza sativa subsp. japonica OX=39947 GN=Os06g0179000 PE=2 SV=1	5
Q7XVF8	OSJNBb0118P14.7 protein OS=Oryza sativa subsp. japonica OX=39947 GN=Os04g0403500 PE=2 SV=2	5
Q8RZU9	Small ubiquitin-related modifier OS=Oryza sativa subsp. japonica OX=39947 GN=Os01g0918200 PE=2 SV=1	5
Q0DNW0	Os03g0731100 protein (Fragment) OS=Oryza sativa subsp. japonica OX=39947 GN=Os03g0731100 PE=4 SV=1	5
Q2RAM8	Glycosyltransferase OS=Oryza sativa subsp. japonica OX=39947 GN=Os11g0145200 PE=2 SV=1	5
Q7XSU2	Peroxidase OS=Oryza sativa subsp. japonica OX=39947 GN=prx64 PE=3 SV=2	5
Q7XLR1	Probable aquaporin PIP2-6 OS=Oryza sativa subsp. japonica OX=39947 GN=PIP2-6 PE=2 SV=2	5
Q5ZCB1	Os01g0124000 protein OS=Oryza sativa subsp. japonica OX=39947 GN=Os01g0124000 PE=2 SV=1	5
Q0J3Z8	Os08g0543900 protein OS=Oryza sativa subsp. japonica OX=39947 GN=Os08g0543900 PE=4 SV=2	5
P31674	40S ribosomal protein S15 OS=Oryza sativa subsp. japonica OX=39947 GN=RPS15 PE=2 SV=2	5
Q7X7K8	NADPH--cytochrome P450 reductase OS=Oryza sativa subsp. japonica OX=39947 GN=Os04g0653400 PE=3 SV=2	5
B7FA99	Os02g0302200 protein OS=Oryza sativa subsp. japonica OX=39947 GN=Os02g0302200 PE=2 SV=1	5
Q5JMX3	Os01g0752800 protein OS=Oryza sativa subsp. japonica OX=39947 GN=Os01g0752800 PE=4 SV=1	5
Q6K6K7	Ubiquitin-like modifier-activating enzyme 5 OS=Oryza sativa subsp. japonica OX=39947 GN=Os02g0506500 PE=2 SV=1	5
Q10RI4	Os03g0158500 protein OS=Oryza sativa subsp. japonica OX=39947 GN=LOC_Os03g06240 PE=4 SV=1	5
Q5ZCK5	Probable calcium-binding protein CML16 OS=Oryza sativa subsp. japonica OX=39947 GN=CML16 PE=2 SV=1	5
B9FCW0	Os04g0652700 protein OS=Oryza sativa subsp. japonica OX=39947 GN=Os04g0652700 PE=4 SV=1	5
Q75HW4	Os05g0395000 protein OS=Oryza sativa subsp. japonica OX=39947 GN=Os05g0395000 PE=2 SV=1	5
A0A0P0VRW1	Os03g0101600 protein (Fragment) OS=Oryza sativa subsp. japonica OX=39947 GN=Os03g0101600 PE=4 SV=1	5
B7F8E6	Macrophage migration inhibitory factor family protein, expressed OS=Oryza sativa subsp. japonica OX=39947 GN=Os12g0107500 PE=2 SV=1	5
A0A0P0XZ68	Os11g0153600 protein OS=Oryza sativa subsp. japonica OX=39947 GN=Os11g0153600 PE=4 SV=1	5
A0A0P0Y6T5	Os12g0137200 protein OS=Oryza sativa subsp. japonica OX=39947 GN=Os12g0137200 PE=4 SV=1	5
Q8GVP6	Probable pyruvate, phosphate dikinase regulatory protein, chloroplastic OS=Oryza sativa subsp. japonica OX=39947 GN=PDRP1 PE=2 SV=2	5
A0A0N7KLH2	3-phosphoshikimate 1-carboxyvinyltransferase (Fragment) OS=Oryza sativa subsp. japonica OX=39947 GN=Os06g0133900 PE=3 SV=1	5
Q852A6	Armadillo/beta-catenin-like repeat family protein, expressed OS=Oryza sativa subsp. japonica OX=39947 GN=OSJNBb0081B07.19 PE=4 SV=1	5
Q6KA61	Os02g0285800 protein OS=Oryza sativa subsp. japonica OX=39947 GN=Os02g0285800 PE=4 SV=1	5
Q0E217	Os02g0280500 protein (Fragment) OS=Oryza sativa subsp. japonica OX=39947 GN=Os02g0280500 PE=4 SV=1	5
Q10G56	Ornithine aminotransferase, mitochondrial OS=Oryza sativa subsp. japonica OX=39947 GN=OAT PE=2 SV=1	5
Q6ZHC0	Os02g0686600 protein OS=Oryza sativa subsp. japonica OX=39947 GN=Os02g0686600 PE=4 SV=1	5
P12123	Cytochrome b6 OS=Oryza sativa subsp. japonica OX=39947 GN=petB PE=3 SV=1	5
Q10DW3	Os03g0717600 protein OS=Oryza sativa subsp. japonica OX=39947 GN=Os03g0717600 PE=4 SV=1	5
Q7F229	Os07g0260300 protein OS=Oryza sativa subsp. japonica OX=39947 GN=OJ1370_E02.126 PE=2 SV=1	5
Q6YTI3	Thioredoxin-like 4, chloroplastic OS=Oryza sativa subsp. japonica OX=39947 GN=Os02g0567100 PE=2 SV=1	5
Q6ERV1	Os02g0267000 protein OS=Oryza sativa subsp. japonica OX=39947 GN=Os02g0267000 PE=2 SV=1	5
Q94H99	Os03g0761000 protein OS=Oryza sativa subsp. japonica OX=39947 GN=Os03g0761000 PE=2 SV=1	5
Q8LQS5	Carboxymethylenebutenolidase-like protein OS=Oryza sativa subsp. japonica OX=39947 GN=Os01g0531500 PE=2 SV=1	5
Q9LWY5	Os06g0106100 protein OS=Oryza sativa subsp. japonica OX=39947 GN=Os06g0106100 PE=4 SV=1	5
Q0JBF1	Os04g0535600 protein OS=Oryza sativa subsp. japonica OX=39947 GN=Os04g0535600 PE=2 SV=1	5
Q6ZL95	Chlorophyll a-b binding protein, chloroplastic OS=Oryza sativa subsp. japonica OX=39947 GN=OJ1065_B06.19-1 PE=2 SV=1	5
Q7XR60	Methylthioribose kinase 2 OS=Oryza sativa subsp. japonica OX=39947 GN=MTK2 PE=2 SV=1	5
A0A0N7KKH3	Os05g0299200 protein OS=Oryza sativa subsp. japonica OX=39947 GN=Os05g0299200 PE=4 SV=1	5
Q650V6	Arogenate dehydratase OS=Oryza sativa subsp. japonica OX=39947 GN=Os09g0566050 PE=4 SV=1	5
A0A0P0XJ66	Os08g0558000 protein OS=Oryza sativa subsp. japonica OX=39947 GN=Os08g0558000 PE=4 SV=1	5
Q8H3C7	IAA-amino acid hydrolase ILR1-like 9 OS=Oryza sativa subsp. japonica OX=39947 GN=ILL9 PE=2 SV=2	5
Q5WA72	Protein disulfide isomerase-like 1-5 OS=Oryza sativa subsp. japonica OX=39947 GN=PDIL1-5 PE=2 SV=1	5
A0A0P0XW86	Os10g0492101 protein OS=Oryza sativa subsp. japonica OX=39947 GN=Os10g0492101 PE=4 SV=1	5
Q0D6B1	Os07g0495900 protein (Fragment) OS=Oryza sativa subsp. japonica OX=39947 GN=Os07g0495900 PE=4 SV=1	5
Q0D3V8	Os07g0663600 protein OS=Oryza sativa subsp. japonica OX=39947 GN=Os07g0663600 PE=2 SV=1	5
Q65X97	ATP-dependent 6-phosphofructokinase OS=Oryza sativa subsp. japonica OX=39947 GN=Os05g0524400 PE=2 SV=1	5
Q84ST4	Chlorophyll(ide) b reductase NOL, chloroplastic OS=Oryza sativa subsp. japonica OX=39947 GN=NOL PE=1 SV=1	5
P28757	Superoxide dismutase [Cu-Zn] 2 OS=Oryza sativa subsp. japonica OX=39947 GN=SODCC2 PE=1 SV=2	5
Q6ZH90	Histone deacetylase complex subunit SAP18 OS=Oryza sativa subsp. japonica OX=39947 GN=Os02g0122000 PE=2 SV=1	5
Q6ZD98	Os08g0156700 protein OS=Oryza sativa subsp. japonica OX=39947 GN=Os08g0156700 PE=2 SV=1	5
Q67WK6	Os06g0227200 protein OS=Oryza sativa subsp. japonica OX=39947 GN=Os06g0227200 PE=2 SV=1	5
Q7XKC8	Dihydroorotate dehydrogenase (quinone), mitochondrial OS=Oryza sativa subsp. japonica OX=39947 GN=PYRD PE=2 SV=1	5
P0C0L0	Probable L-ascorbate peroxidase 5, chloroplastic OS=Oryza sativa subsp. japonica OX=39947 GN=APX5 PE=2 SV=1	5
Q9LHW4	Os01g0216000 protein OS=Oryza sativa subsp. japonica OX=39947 GN=Os01g0216000 PE=2 SV=1	5
Q10Q61	ADP-glucose pyrophosphorylase family protein, putative, expressed OS=Oryza sativa subsp. japonica OX=39947 GN=Os03g0208900 PE=2 SV=1	5
Q0JBJ5	Os04g0528800 protein OS=Oryza sativa subsp. japonica OX=39947 GN=Os04g0528800 PE=2 SV=1	5
Q6ERD9	Os09g0397300 protein OS=Oryza sativa subsp. japonica OX=39947 GN=Os09g0397300 PE=4 SV=1	5
Q53JI9	Probable sucrose-phosphate synthase 5 OS=Oryza sativa subsp. japonica OX=39947 GN=SPS5 PE=2 SV=1	5
Q0JE32	Probable aldo-keto reductase 1 OS=Oryza sativa subsp. japonica OX=39947 GN=Os04g0337500 PE=2 SV=1	5
Q6Z6E6	Os02g0203700 protein OS=Oryza sativa subsp. japonica OX=39947 GN=Os02g0203700 PE=2 SV=1	5
Q53LT9	Expressed protein OS=Oryza sativa subsp. japonica OX=39947 GN=Os11g0264600 PE=2 SV=1	5
Q5VS63	Os06g0106800 protein OS=Oryza sativa subsp. japonica OX=39947 GN=Os06g0106800 PE=3 SV=1	5
P0C451	50S ribosomal protein L23, chloroplastic OS=Oryza sativa subsp. japonica OX=39947 GN=rpl23-A PE=3 SV=1	5
Q7XBR2	ATP-dependent Clp protease proteolytic subunit OS=Oryza sativa subsp. japonica OX=39947 GN=Os10g0580800 PE=2 SV=1	5
Q10L56	Glutathione peroxidase OS=Oryza sativa subsp. japonica OX=39947 GN=Os03g0358100 PE=3 SV=1	5
Q53QG2	40S ribosomal protein S25, putative, expressed OS=Oryza sativa subsp. japonica OX=39947 GN=LOC_Os11g05562 PE=2 SV=1	5
Q945X3	Glutathione S-transferase, putative, expressed OS=Oryza sativa subsp. japonica OX=39947 GN=Os12g0210300 PE=2 SV=1	5
Q2R3X8	Os11g0497000 protein OS=Oryza sativa subsp. japonica OX=39947 GN=LOC_Os11g30410 PE=2 SV=1	5
A3C7K0	Os10g0573800 protein OS=Oryza sativa subsp. japonica OX=39947 GN=Os10g0573800 PE=2 SV=1	5
Q9XGY5	Mitochondrial import inner membrane translocase subunit Tim13 OS=Oryza sativa subsp. japonica OX=39947 GN=TIM13 PE=3 SV=2	5
Q851W1	SEC1 family transport protein SLY1 OS=Oryza sativa subsp. japonica OX=39947 GN=SLY1 PE=2 SV=1	5
Q8S3Q3	Glucose-6-phosphate 1-epimerase OS=Oryza sativa subsp. japonica OX=39947 GN=24K23.3 PE=2 SV=1	5
Q0JQS5	Probable zinc metalloprotease EGY2, chloroplastic OS=Oryza sativa subsp. japonica OX=39947 GN=EGY2 PE=2 SV=1	5
Q0JCV5	Os04g0447700 protein OS=Oryza sativa subsp. japonica OX=39947 GN=Os04g0447700 PE=2 SV=1	5
Q8LNM7	Eukaryotic aspartyl protease family protein, expressed OS=Oryza sativa subsp. japonica OX=39947 GN=OSJNBa0040D23.17 PE=2 SV=1	5
Q6H4M9	Cytochrome b-c1 complex subunit Rieske, mitochondrial OS=Oryza sativa subsp. japonica OX=39947 GN=Os02g0520800 PE=2 SV=1	5
A0A0P0W4M8	Os03g0814600 protein OS=Oryza sativa subsp. japonica OX=39947 GN=Os03g0814600 PE=4 SV=1	5
Q9LJ04	Os01g0265800 protein OS=Oryza sativa subsp. japonica OX=39947 GN=Os01g0265800 PE=2 SV=1	5
Q0DKH4	Os05g0163300 protein OS=Oryza sativa subsp. japonica OX=39947 GN=Os05g0163300 PE=2 SV=1	5
Q5JN29	Os01g0959900 protein OS=Oryza sativa subsp. japonica OX=39947 GN=P0401G10.21-1 PE=2 SV=1	5
Q851M7	Lectin protein kinase family protein, putative, expressed OS=Oryza sativa subsp. japonica OX=39947 GN=OSJNBa0042I09.17 PE=2 SV=1	5
Q6H7E4	Thioredoxin M1, chloroplastic OS=Oryza sativa subsp. japonica OX=39947 GN=Os02g0639900 PE=2 SV=1	5
[truncated: 3,084 more rows]
